# Supplementary material for: The value of protein structure classification information—Surveying the scientific literature
Source: Proteins. 2015 Sep 19;83(11):2025–38. doi: 10.1002/prot.24915 (PMC4609302; doi:10.1002/prot.24915)
Supplement: Supplementary file 2 — Supporting Information Table 1. [file PROT-83-2025-s002.xlsx]

## Sheet: All Articles
Title	Identifier	Author	Journal	Volume	Number	Month	Pages	Year	Citations	Article Type	How SCOP data are used 1	How SCOP data are used 1a	How SCOP data are used 1b	How SCOP data are used 1c	Approximate Data set size	How SCOP data are used 2	Third-party tool used	Levels in validation/Used in lookup/summary statistics	Training?	Data set curation	New SCOP fold or superfamily?
2-Nitrobenzoate 2-Nitroreductase (NbaA) Switches Its Substrate Specificity from 2-Nitrobenzoic Acid to 2,4-Dinitrobenzoic Acid under Oxidizing Conditions	kim_2-nitrobenzoate_2013	Kim, Yong-Hak; Song, Woo-Seok; Go, Hayoung; Cha, Chang-Jun; Lee, Cheolju; Yu, Myeong-Hee; Lau, Peter C. K. & Lee, Kangseok	Journal of Bacteriology	195	2	January	180--192	2013	0	Experimental Study	Investigate classification of one protein or a small set of proteins					classify new structure into family		family
5-Methylation of Cytosine in CG:CG Base-Pair Steps: A Physicochemical Mechanism for the Epigenetic Control of DNA Nanomechanics	yusufaly_5-methylation_2013	Yusufaly, Tahir I.; Li, Yun & Olson, Wilma K.	Journal of Physical Chemistry B	117	51	December	16436--16442	2013	0	Computational Study	Computational study of protein structure or evolution	all proteins						class, fold, superfamily, family
A 3-Dimensional Trimeric beta-Barrel Model for Chlamydia MOMP Contains Conserved and Novel Elements of Gram-Negative Bacterial Porins	feher_3-dimensional_2013	Feher, Victoria A.; Randall, Arlo; Baldi, Pierre; Bush, Robin M.; de la Maza, Luis M. & Amaro, Rommie E.	PLOS One	8	7	July		2013	2	Computational Study	Investigate classification of one protein or a small set of proteins							superfamily
A bioinformatics view of zinc enzymes	andreini_bioinformatics_2012	Andreini, Claudia & Bertini, Ivano	J Inorg Biochem	111			150â€“156	2012	19	Computational Study	Augment a non-SCOP dataset with SCOP classification					annotate each superfamily group with common functions collected from the literature		superfamily
A Combination of Feature Extraction Methods with an Ensemble of Different Classifiers for Protein Structural Class Prediction Problem.	dehzangi_combination_2013	Dehzangi, Abdollah; Paliwal, Kuldip; Sharma, Alok; Dehzangi, Omid & Sattar, Abdul	IEEE/ACM Trans Comp Biol Bioinform					2013	2	Paper Unavailable
A comparative assessment and analysis of 20 representative sequence alignment methods for protein structure prediction	yan_comparative_2013	Yan, Renxiang; Xu, Dong; Yang, Jianyi; Walker, Sara & Zhang, Yang	Sci Rep	3				2013	2	Assessment	Cited but did not use	background on protein structure classification						fold
A comparative study on filtering protein secondary structure prediction	kountouris_comparative_2012	Kountouris, Petros; Agathocleous, Michalis; Promponas, Vasilis J.; Christodoulou, Georgia; Hadjicostas, Simos; Vassiliades, Vassilis & Christodoulou, Chris	IEEE/ACM Trans Comp Biol Bioinform	9	3		731â€“739	2012	1	Assessment	Train or benchmark an algorithm	evaluate method on representative/non-redundant set						class
A conserved START domain coenzyme Q-binding polypeptide is required for efficient Q biosynthesis, respiratory electron transport, and antioxidant function in Saccharomyces cerevisiae			Biochim Biophys Acta						5	Experimental Study	Investigate classification of one protein or a small set of proteins							superfamily
A context evaluation approach for structural comparison of proteins using cross entropy over n-gram modelling	razmara_context_2013	Razmara, Jafar; Deris, Safaai B. & Parvizpour, Sepideh	Comput Biol Med	43	10	October	1614--1621	2013	0	Method	Train or benchmark an algorithm	validate against SCOP data						fold	yes
A daily-updated tree of (sequenced) life as a reference for genome research	fang_daily-updated_2013	Fang, Hai; Oates, Matt E.; Pethica, Ralph B.; Greenwood, Jenny M.; Sardar, Adam J.; Rackham, Owen J. L.; Donoghue, Philip C. J.; Stamatakis, Alexandros; Morais, David A. de Lima & Gough, Julian	Sci Rep	3		June		2013	5	Database	Augment a non-SCOP dataset with SCOP classification						SUPERFAMILY	superfamily, family, domain
A disease-drug-phenotype matrix inferred by walking on a functional domain network	fang_disease-drug-phenotype_2013	Fang, Hai & Gough, Julian	Mol Biosyst	9	7		1686--1696	2013	2	Method	Computational study of protein structure or evolution	all protein space						superfamily, domain
A domain-centric solution to functional genomics via dcGO Predictor	fang_domain-centric_2013	Fang, Hai & Gough, Julian	BMC Bioinformatics	14		February	S9	2013	6	Method	Augment a non-SCOP dataset with SCOP classification							superfamily,domain
A Dynamic Data-Driven Framework for Biological Data Using 2D Barcodes	li_dynamic_2012	Li, Hui & Liu, Chunmei	Computational and Mathematical Methods in Medicine				892098	2012	0	Method	Cited but did not use	background on protein structure classification
A feature extraction technique using bi-gram probabilities of position specific scoring matrix for protein fold recognition	sharma_feature_2012	Sharma, Alok; Lyons, James; Dehzangi, Abdollah & Paliwal, Kuldip K.	Journal of theoretical biology					2012	12	Method	Train or benchmark an algorithm	validate against SCOP data			600 proteins			fold	yes
A Global Characterization and Identification of Multifunctional Enzymes	cheng_global_2012	Cheng, Xian-Ying; Huang, Wei-Juan; Hu, Shi-Chang; Zhang, Hai-Lei; Wang, Hao; Zhang, Jing-Xian; Lin, Hong-Huang; Chen, Yu-Zong; Zou, Quan & Ji, Zhi-Liang	PLOS One	7	6	June	e38979	2012	5	Computational Study	Augment a non-SCOP dataset with SCOP classification							class
A global comparison of the human and T. brucei degradomes gives insights about possible parasite drug targets	mashiyama_global_2012	Mashiyama, Susan T.; Koupparis, Kyriacos; Caffrey, Conor R.; McKerrow, James H. & Babbitt, Patricia C.	PLoS neglected tropical diseases	6	12		e1942	2012	0	Computational Study	Investigate classification of one protein or a small set of proteins							fold
A holistic in silico approach to predict functional sites in protein structures	segura_holistic_2012	Segura, Joan; Jones, Pamela F. & Fernandez-Fuentes, Narcis	Bioinformatics	28	14		1845â€“1850	2012	7	Method	Train or benchmark an algorithm	evaluate method on representative/non-redundant set
A homology/ab initio hybrid algorithm for sampling near-native protein conformations	dhingra_homology/ab_2013	Dhingra, Priyanka & Jayaram, Bhyravabhotla	J Comput Chem					2013	3	Method	Computational study of protein structure or evolution	study part of protein space	search for similar protein domains	search for homologs				domain
A hybrid discriminative/generative approach to protein fold recognition	chmielnicki_hybrid_2012	Chmielnicki, Wies{\textbackslash}Law	Neurocomputing	75	1		194â€“198	2012	5	Method	Train or benchmark an algorithm	validate against SCOP data						fold	yes
A Method for WD40 Repeat Detection and Secondary Structure Prediction	wang_method_2013	Wang, Yang; Jiang, Fan; Zhuo, Zhu; Wu, Xian-Hui & Wu, Yun-Dong	PLOS One	8	6	June		2013	4	Method	Computational study of protein structure or evolution	all proteins						class, domain
A molecular dynamics and knowledge-based computational strategy to predict native-like structures of polypeptides	dorn_molecular_2013	Dorn, Marcio; Buriol, Luciana S. & Lamb, Luis C.	EXPERT SYSTEMS WITH APPLICATIONS	40	2	February	698--706	2013	0	Method	Investigate classification of one protein or a small set of proteins							class
A multi-faceted analysis of RutD reveals a novel family of alpha/beta hydrolases	knapik_multi-faceted_2012	Knapik, Aleksandra A.; Petkowski, Janusz J.; Otwinowski, Zbyszek; Cymborowski, Marcin T.; Cooper, David R.; Majorek, Karolina A.; Chruszcz, Maksymilian; Krajewska, Wanda M. & Minor, Wladek	Proteins	80	10	October	2359--2368	2012	2	Computational Study	Investigate classification of one protein or a small set of proteins							superfamily, family
A new family of proteins related to the HEAT-like repeat DNA glycosylases with affinity for branched DNA structures	backe_new_2013	Backe, Paul H.; Simm, Roger; Laerdahl, Jon K.; Dalhus, Bjorn; Fagerlund, Annette; Okstad, Ole A.; Rognes, Torbjorn; Alseth, Ingrun; Kolsto, Anne-Brit & Bjoras, Magnar	Journal of Structural Biology	183	1	July	66--75	2013	0	Computational Study	Cited but did not use	background on protein structure classification									yes
A new size-independent score for pairwise protein structure alignment and its application to structure classification and nucleic-acid binding prediction	yang_new_2012	Yang, Yuedong; Zhan, Jian; Zhao, Huiying & Zhou, Yaoqi	Proteins	80	8	August	2080--2088	2012	10	Method	Train or benchmark an algorithm	validate against SCOP data						fold
A novel neural response algorithm for protein function prediction	yalamanchili_novel_2012	Yalamanchili, Hari K.; Xiao, Quan-Wu & Wang, Junwen	BMC systems biology	6	Suppl 1		S19	2012	1	Method	Cited but did not use	background on protein structure classification
A novel protein structural classes prediction method based on predicted secondary structure	ding_novel_2012	Ding, Shuyan; Zhang, Shengli; Li, Yang & Wang, Tianming	Biochimie	94	5	May	1166--1171	2012	14	Method	Train or benchmark an algorithm	validate against SCOP data						class	yes
A novel web server predicts amino acid residue protection against hydrogen-deuterium exchange	lobanov_novel_2013	Lobanov, Mikhail Yu; Suvorina, Masha Yu; Dovidchenko, Nikita V.; Sokolovskiy, Igor V.; Surin, Alexey K. & Galzitskaya, Oxana V.	Bioinformatics	29	11		1375â€“1381	2013	3	Web server	Train or benchmark an algorithm	evaluate method on representative/non-redundant set
A Protein Block Based Fold Recognition Method for the Annotation of Twilight Zone Sequences	suresh_protein_2013	Suresh, V.; Ganesan, K. & Parthasarathy, S.	Protein Pept Lett	20	3		249â€“254	2013	1	Paper Unavailable
A proteomic Ramachandran plot (PRplot)	carugo_proteomic_2013	Carugo, Oliviero & Djinovic-Carugo, Kristina	Amino Acids	44	2	February	781--790	2013	1	Paper Unavailable
A structural model of the E. coli PhoB dimer in the transcription initiation complex	tung_structural_2012	Tung, Chang-Shung & McMahon, Benjamin H	BMC Struct Biol	12			3	2012	1	Computational Study	Investigate classification of one protein or a small set of proteins							fold
A thermodynamic definition of protein domains	porter_thermodynamic_2012	Porter, Lauren L. & Rose, George D.	Proc Natl Acad Sci USA	109	24		9420â€“9425	2012	6	Method	Cited but did not use	background on protein structure classification				research context reference
A time-interval sequence classification method	tsai_time-interval_2013	Tsai, Chieh-Yuan; Chen, Chih-Jung & Chien, Chun-Ju	Knowledge and Information Systems	37	2	November	251--278	2013	0	Method	Train or benchmark an algorithm	validate against SCOP data						fold	yes
A Topology Structure Based Outer Membrane Proteins Segment Alignment Method	wang_topology_2013	Wang, Han; Liu, Bo; Sun, Pingping & Ma, Zhiqiang	Mathematical Problems in Engineering				541359	2013	0	Method	Augment a non-SCOP dataset with SCOP classification					evaluate method on SCOP data		superfamily,family
A Universal Trend among Proteomes Indicates an Oily Last Common Ancestor	mannige_universal_2012	Mannige, Ranjan V.; Brooks, Charles L. & Shakhnovich, Eugene I.	PLOS Comput Biol	8	12		e1002839	2012	5	Computational Study	Computational study of protein structure or evolution	all proteins						domain
Ab Initio structure prediction for Escherichia coli: towards genome-wide protein structure modeling and fold assignment	xu_ab_2013	Xu, Dong & Zhang, Yang	Sci Rep	3				2013	1	Method	Train or benchmark an algorithm	validate against SCOP data						fold
Aberrant 3 ` oligoadenylation of spliceosomal U6 small nuclear RNA in poikiloderma with neutropenia	hilcenko_aberrant_2013	Hilcenko, Christine; Simpson, Paul J.; Finch, Andrew J.; Bowler, Frank R.; Churcher, Mark J.; Jin, Li; Packman, Len C.; Shlien, Adam; Campbell, Peter; Kirwan, Michael; Dokal, Inderjeet & Warren, Alan J.	BLOOD	121	6	February	1028--1038	2013	8	Experimental Study	Investigate classification of one protein or a small set of proteins					novel family		superfamily				yes
Abstracting knowledge from the protein data bank	furnham_abstracting_2013	Furnham, Nicholas; Laskowski, Roman A. & Thornton, Janet M.	Biopolymers	99	3		183â€“188	2013	3	Review	Cited but did not use	background on protein structure classification
Accurate prediction of protein structural class	xia_accurate_2012	Xia, Xia-Yu; Ge, Meng; Wang, Zhi-Xin & Pan, Xian-Ming	PLOS One	7	6		e37653	2012	4	Method	Train or benchmark an algorithm	validate against SCOP data						class	yes
Accurate prediction of protein structural class using auto covariance transformation of PSI-BLAST profiles	liu_accurate_2012	Liu, Taigang; Geng, Xingbo; Zheng, Xiaoqi; Li, Rensuo & Wang, Jun	Amino Acids	42	6		2243â€“2249	2012	16	Method	Train or benchmark an algorithm	validate against SCOP data						class	yes
Accurate prediction of protein structural classes using functional domains and predicted secondary structure sequences	ahmadi_adl_accurate_2012	Ahmadi Adl, Amin; Nowzari-Dalini, Abbas; Xue, Bin; Uversky, Vladimir N. & Qian, Xiaoning	J Biomol Struct Dyn	29	6		1127â€“1137	2012	3	Method	Train or benchmark an algorithm	validate against SCOP data						class
Active clustering of biological sequences	voevodski_active_2012	Voevodski, Konstantin; Balcan, Maria-Florina; RÃ¶glin, Heiko; Teng, Shang-Hua & Xia, Yu	Journal of Machine Learning Research	13			203â€“225	2012	3	Method	Train or benchmark an algorithm	validate against SCOP data						superfamily
Adaptive Smith-Waterman residue match seeding for protein structural alignment	topham_adaptive_2013	Topham, Christopher M.; Rouquier, Mickael; Tarrat, Nathalie & Andre, Isabelle	Proteins	81	10	October	1823--1839	2013	0	Method	Train or benchmark an algorithm	evaluate method on representative/non-redundant set
Alignment of Helical Membrane Protein Sequences Using AlignMe	stamm_alignment_2013	Stamm, Marcus; Staritzbichler, RenÃ©; Khafizov, Kamil & Forrest, Lucy R.	PLOS One	8	3		e57731	2013	6	Method	Cited but did not use	background on protein structure classification
Amino acid distribution rules predict protein fold	kister_amino_2013	Kister, Alexander E. & Potapov, Vladimir	Biochemical Society Transactions	41	part 2		616â€“619	2013	3	Method	Cited but did not use	background on protein structure classification
Aminoacylation of tRNA 2 '- or 3 '-hydroxyl by phosphoseryl- and pyrrolysyl-tRNA synthetases	englert_aminoacylation_2013	Englert, Markus; Moses, Sarath; Hohn, Michael; Ling, Jiqiang; O'Donoghue, Patrick & Soell, Dieter	Febs Letters	587	20	October	3360--3364	2013	0	Experimental and Computational Study	Computational study of protein structure or evolution	study part of protein space						family
An Amino Acid Packing Code for alpha-Helical Structure and Protein Design	joo_amino_2012	Joo, Hyun; Chavan, Archana G.; Phan, Jamie; Day, Ryan & Tsai, Jerry	J Mol Biol	419	2014-03-04	June	234--254	2012	5	Computational Study	Computational study of protein structure or evolution	all proteins						class, domain
An artificial neural network approach to improving the correlation between protein energetics and the backbone structure	fawcett_artificial_2013	Fawcett, Timothy M.; Irausquin, Stephanie J.; Simin, Mikhail & Valafar, Homayoun	Proteomics	13	2		230â€“238	2013	1	Method	Cited but did not use	background on protein structure classification
An estimated 5% of new protein structures solved today represent a new Pfam family	mistry_estimated_2013	Mistry, Jaina; Kloppmann, Edda; Rost, Burkhard & Punta, Marco	Acta Crystallogr D Biol Crystallogr	69		November	2186--2193	2013	0	Computational Study	Cited but did not use	background on protein structure classification
Analyses of the general rule on residue pair frequencies in local amino acid sequences of soluble, ordered proteins	shirota_analyses_2013	Shirota, Matsuyuki & Kinoshita, Kengo	Protein Sci	22	6	June	725--733	2013	0	Computational Study	Computational study of protein structure or evolution	all proteins			7000			domain
Analysis of Conformational Variation in Macromolecular Structural Models			PLOS One						1	Computational Study	Augment a non-SCOP dataset with SCOP classification							class
Analyzing the effect of homogeneous frustration in protein folding	contessoto_analyzing_2013	Contessoto, V. G.; Lima, D. T.; Oliveira, R. J.; Bruni, A. T.; Chahine, J. & Leite, V. B. P.	Proteins					2013	1	Computational Study	Augment a non-SCOP dataset with SCOP classification				19 proteins			class
Anti-viral immune responses in a primitive lung: Characterization and expression analysis of interferon-inducible immunoproteasome subunits LMP2, LMP7 and MECL-1 in a sarcopterygian fish, the Nigerian spotted lungfish (Protopterus dolloi)	tacchi_anti-viral_2013	Tacchi, Luca; Misra, Milind & Salinas, Irene	Developmental and Comparative Immunology	41	4	December	657--665	2013	0	Experimental and Computational Study	Augment a non-SCOP dataset with SCOP classification						SUPERFAMILY	superfamily, family, domain
APoc: large-scale identification of similar protein pockets			Bioinformatics						8	Method	Investigate classification of one protein or a small set of proteins							fold
Applications of liquid chromatography-mass spectrometry for food analysis	di_stefano_applications_2012	Di Stefano, Vita; Avellone, Giuseppe; Bongiorno, David; Cunsolo, Vincenzo; Muccilli, Vera; Sforza, Stefano; Dossena, Arnaldo; Drahos, Laszlo & Vekey, Karoly	Journal of Chromatography A	1259		October	74--85	2012	13	Review	Cited but did not use	background on protein structure classification
Are ambivalent alpha-helices entropically driven?	bhattacharjee_are_2012	Bhattacharjee, Nicholus & Biswas, Parbati	Protein Eng Des Sel	25	2	February	73--79	2012	1	Method	Cited but did not use	background on protein structure classification
Assessing predictors of changes in protein stability upon mutation using self-consistency	thiltgen_assessing_2012	Thiltgen, Grant & Goldstein, Richard A.	PLOS One	7	10		e46084	2012	8	Assessment	Train or benchmark an algorithm	evaluate method on representative/non-redundant set				representative set of sequences		family
Assessing the accuracy of template-based structure prediction metaservers by comparison with structural genomics structures	gront_assessing_2012	Gront, Dominik; Grabowski, Marek; Zimmerman, Matthew D.; Raynor, John; Tkaczuk, Karolina L. & Minor, Wladek	J Struct Funct Genomics	13	4		213â€“225	2012	1	Assessment	Cited but did not use	refer to prior work that uses SCOP data
Assignment of protein sequences to existing domain and family classification systems: Pfam and the PDB	xu_assignment_2012	Xu, Qifang & Dunbrack, Roland L.	Bioinformatics	28	21		2763â€“2772	2012	11	Method	Cited but did not use	background on protein structure classification				research context reference
Automatch: Target-binding protein design and enzyme design by automatic pinpointing potential active sites in available protein scaffolds	zhang_automatch:_2012	Zhang, Changsheng & Lai, Luhua	Proteins	80	4		1078â€“1094	2012	8	Method	Train or benchmark an algorithm	evaluate method on representative/non-redundant set
Automatic classification of protein structures relying on similarities between alignments	santini_automatic_2012	Santini, Guillaume; Soldano, Henry & Pothier, Joel	BMC Bioinformatics	13		September		2012	1	Method	Train or benchmark an algorithm	validate against SCOP data						family
AUTOMATIC PHYLOGENETIC CLASSIFICATION OF BACTERIAL BETA-LACTAMASE SEQUENCES INCLUDING STRUCTURAL AND ANTIBIOTIC SUBSTRATE PREFERENCE INFORMATION	ma_automatic_2013	Ma, Jianmin; Eisenhaber, Frank & Maurer-Stroh, Sebastian	J Bioinform Comput Biol	11	6	December	1343011	2013	0	Method	Train or benchmark an algorithm	validate against SCOP data						superfamily
Bacillus cereus sphingomyelinase recognizes ganglioside GM3	oda_bacillus_2013	Oda, Masataka; Fujita, Aoi; Okui, Kensuke; Miyamoto, Kazuaki; Shibutani, Masahiro; Takagishi, Teruhisa & Nagahama, Masahiro	Biochemical and biophysical research communications	431	2	February	164--168	2013	3	Experimental and Computational Study	Investigate classification of one protein or a small set of proteins							superfamily
Backbone fractal dimension and fractal hybrid orbital of protein structure	peng_backbone_2013	Peng, Xin; Qi, Wei; Wang, Mengfan; Su, Rongxin & He, Zhimin	Communications in Nonlinear Science and Numerical Simulation					2013	3	Method	Augment a non-SCOP dataset with SCOP classification							class
Bacterial GRAS domain proteins throw new light on gibberellic acid response mechanisms	zhang_bacterial_2012	Zhang, Dapeng; Iyer, Lakshminarayan M. & Aravind, L.	Bioinformatics	28	19	October	2407--2411	2012	4	Computational Study	Investigate classification of one protein or a small set of proteins							fold
BCL::Score-Knowledge Based Energy Potentials for Ranking Protein Models Represented by Idealized Secondary Structure Elements	woetzel_bcl::score-knowledge_2012	Woetzel, Nils; Karakas, Mert; Staritzbichler, Rene; Mueller, Ralf; Weiner, Brian E. & Meiler, Jens	PLOS One	7	11	November	e49242	2012	3	Method	Cited but did not use	background on protein structure classification
beta-Bulges: Extensive structural analyses of beta-sheets irregularities	craveur_beta-bulges:_2013	Craveur, Pierrick; Joseph, Agnel Praveen; Rebehmed, Joseph & de Brevern, Alexandre G.	Protein Sci	22	10	October	1366--1378	2013	1	Computational Study	Computational study of protein structure or evolution	all proteins						class
beta-sheet Topology Prediction with High Precision and Recall for beta and Mixed alpha/beta Proteins	subramani_-sheet_2012	Subramani, Ashwin & Floudas, Christodoulos A	PLOS One	7	3		e32461	2012	5	Method	Cited but did not use	background on protein structure classification
Beta-strand interfaces of non-dimeric protein oligomers are characterized by scattered charged residue patterns	feverati_beta-strand_2012	Feverati, Giovanni; Achoch, Mounia; Zrimi, Jihad; Vuillon, Laurent & Lesieur, Claire	PLOS One	7	4		e32558	2012	2	Computational Study	Augment a non-SCOP dataset with SCOP classification				40 proteins			superfamily
BetaSuperposer: superposition of protein surfaces using beta-shapes	kim_betasuperposer:_2012	Kim, Jae-Kwan & Kim, Deok-Soo	Journal of Biomolecular Structure and Dynamics	30	6		684--700	2012	1	Method	Train or benchmark an algorithm	evaluate method on representative/non-redundant set						class,superfamily,family
Between-strand disulfides: forbidden disulfides linking adjacent beta-strands	haworth_between-strand_2013	Haworth, Naomi L. & Wouters, Merridee A.	Rsc Advances	3	46		24680--24705	2013	1	Computational Study	Computational study of protein structure or evolution	study part of protein space						fold
Beyond BLASTing: Tertiary and quaternary structure analysis helps identify Major Vault Proteins	daly_beyond_2013	Daly, Toni K.; Sutherland-Smith, Andrew J. & Penny, David	Genome biology and evolution	5	1		217â€“232	2013	1	Computational Study	Cited but did not use	background on protein structure classification
Binding pocket optimization by computational protein design	malisi_binding_2012	Malisi, Christoph; Schumann, Marcel; Toussaint, Nora C; Kageyama, Jorge; Kohlbacher, Oliver & HÃ¶cker, Birte	PLOS One	7	12		e52505	2012	4	Method	Train or benchmark an algorithm	evaluate method on representative/non-redundant set				non-redundant at fold level
Binding sites in membrane proteins - Diversity, druggability and prospects	adams_binding_2012	Adams, Robert; Worth, Catherine L.; Guenther, Stefan; Dunkel, Mathias; Lehmann, Robert & Preissner, Robert	European Journal of Cell Biology	91	4	April	326--339	2012	3	Review	Cited but did not use	refer to prior work that uses SCOP data
Bioinformatics and Molecular Dynamics Simulation Study of L1 Stalk Non-Canonical rRNA Elements: Kink-Turns, Loops, and Tetraloops	krepl_bioinformatics_2013	Krepl, Miroslav; RÃ©blovÃ¡, Kamila; KoÄa, Jaroslav & Å poner, JiÅ™Ã­	The Journal of Physical Chemistry B	117	18		5540â€“5555	2013	2	Computational Study	Investigate classification of one protein or a small set of proteins							class,domain
Bioinformatics and Systems Biology: bridging the gap between heterogeneous student backgrounds	abeln_bioinformatics_2013	Abeln, Sanne; Molenaar, Douwe; Feenstra, K. Anton; Hoefsloot, Huub C. J.; Teusink, Bas & Heringa, Jaap	Briefings in Bioinformatics	14	5	September	589--598	2013	0	Method	Cited but did not use	other				example exercise using SCOP data
Bioinformatics and variability in drug response: a protein structural perspective	lahti_bioinformatics_2012	Lahti, Jennifer L.; Tang, Grace W.; Capriotti, Emidio; Liu, Tianyun & Altman, Russ B.	Journal of The Royal Society Interface	9	72		1409â€“1437	2012	13	Review	Augment a non-SCOP dataset with SCOP classification							fold
Biological and Chemical Databases for Research into the Composition of Animal Source Foods	minkiewicz_biological_2013	Minkiewicz, Piotr; Micinski, Jan; Darewicz, Malgorzata & Bucholska, Justyna	Food Reviews International	29	4	October	321--351	2013	1	Paper Unavailable
Biological Sequence Classification with Multivariate String Kernels			IEEE/ACM Trans Comp Biol Bioinform						0	Method	Train or benchmark an algorithm							family,superfamily	yes
bioNerDS: exploring bioinformatics' database and software use through literature mining	duck_bionerds:_2013	Duck, Geraint; Nenadic, Goran; Brass, Andy; Robertson, David L. & Stevens, Robert	BMC Bioinformatics	14	1		194	2013	2	Method	Cited but did not use	other				textmining SCOP references (not using SCOP data)
Biophysical Characterization of the Membrane-proximal Ectodomain of the Receptor-type Protein-tyrosine Phosphatase Phogrin			Protein Petp Lett						0	Paper Unavailable	Investigate classification of one protein or a small set of proteins
BioShell Threader: protein homology detection based on sequence profiles and secondary structure profiles	gront_bioshell_2012	Gront, Dominik; Blaszczyk, Maciej; Wojciechowski, Piotr & Kolinski, Andrzej	Nucleic Acids Res	40	W1		W257â€“W262	2012	1	Method	Train or benchmark an algorithm	validate against SCOP data						family	yes
Buried and Accessible Surface Area Control Intrinsic Protein Flexibility	marsh_buried_2013	Marsh, Joseph A.	J Mol Biol	425	17	September	3250--3263	2013	6	Computational Study	Augment a non-SCOP dataset with SCOP classification							class
C7orf30 is necessary for biogenesis of the large subunit of the mitochondrial ribosome	rorbach_c7orf30_2012	Rorbach, Joanna; Gammage, Payam A. & Minczuk, Michal	Nucleic Acids Res	40	9		4097â€“4109	2012	19	Experimental Study	Investigate classification of one protein or a small set of proteins							superfamily
Calculating ensemble averaged descriptions of protein rigidity without sampling	gonzalez_calculating_2012	GonzÃ¡lez, Luis C; Wang, Hui; Livesay, Dennis R & Jacobs, Donald J	PLOS One	7	2		e29176	2012	3	Method	Train or benchmark an algorithm	evaluate method on representative/non-redundant set				non-redundant at family level
Camps 2.0: Exploring the sequence and structure space of prokaryotic, eukaryotic, and viral membrane proteins	neumann_camps_2012	Neumann, Sindy; Hartmann, Holger; Martin-Galiano, Antonio J.; Fuchs, Angelika & Frishman, Dmitrij	Proteins	80	3	March	839--857	2012	4	Database	Train or benchmark an algorithm	validate against SCOP data						fold
canSAR: an integrated cancer public translational research and drug discovery resource	halling-brown_cansar:_2012	Halling-Brown, Mark D.; Bulusu, Krishna C.; Patel, Mishal; Tym, Joe E. & Al-Lazikani, Bissan	Nucleic Acids Res	40	D1	January	D947--D956	2012	17	Database	Augment a non-SCOP dataset with SCOP classification						PDBe	superfamily,family,domain
Capturing protein sequence-structure specificity using computational sequence design	mach_capturing_2013	Mach, Paul & Koehl, Patrice	Proteins	81	9	September	1556--1570	2013	0	Method	Train or benchmark an algorithm	validate against SCOP data						fold
Cascaded walks in protein sequence space: use of artificial sequences in remote homology detection between natural proteins	sandhya_cascaded_2012	Sandhya, S.; Mudgal, R.; Jayadev, C.; Abhinandan, K. R.; Sowdhamini, R. & Srinivasan, N.	Mol Biosyst	8	8		2076â€“2084	2012	1	Method	Train or benchmark an algorithm	validate against SCOP data						fold
CbrA is a flavin adenine dinucleotide protein that modifies the Escherichia coli outer membrane and confers specific resistance to colicin M	helbig_cbra_2012	Helbig, Stephanie; Hantke, Klaus; Ammelburg, Moritz & Braun, Volkmar	Journal of Bacteriology	194	18		4894â€“4903	2012	4	Experimental and Computational Study	Investigate classification of one protein or a small set of proteins						Hhpred	fold, superfamily
ccPDB: compilation and creation of data sets from Protein Data Bank	singh_ccpdb:_2012	Singh, Harinder; Chauhan, Jagat Singh; Gromiha, M. Michael & Raghava, Gajendra P. S.	Nucleic Acids Res	40	D1	January	D486--D489	2012	4	Database	Cited but did not use	background on protein structure classification
Cephalosporin C acylase: dream and (/or) reality	pollegioni_cephalosporin_2013	Pollegioni, Loredano; Rosini, Elena & Molla, Gianluca	Appl Microbiol Biotechnol				1â€“15	2013	4	Paper Unavailable
Characterisation of a cell wall-anchored protein of Staphylococcus saprophyticus associated with linoleic acid resistance	king_characterisation_2012	King, Nathan P.; Sakin{\textbackslash}cc, TÃ¼rkan; Zakour, Nouri L. Ben; Totsika, Makrina; Heras, BegoÃ±a; Simerska, Pavla; Shepherd, Mark; Gatermann, SÃ¶ren G.; Beatson, Scott A. & Schembri, Mark A.	BMC microbiology	12	1		8	2012	2	Computational Study	Computational study of protein structure or evolution	study part of protein space	search for similar protein domains	search for similar structures				domain
Characterization of Danio rerio Mn2+-Dependent ADP-Ribose/CDP-Alcohol Diphosphatase, the Structural Prototype of the ADPRibase-Mn-Like Protein Family	rui_rodrigues_characterization_2012	Rui Rodrigues, Joaquim; Fernandez, Ascension; Canales, Jose; Cabezas, Alicia; Meireles Ribeiro, Joao; Jesus Costas, Maria & Carlos Cameselle, Jose	PLOS One	7	7	July	e42249	2012	0	Experimental and Computational Study	Computational study of protein structure or evolution	study part of protein space						superfamily
Chemical composition is maintained in poorly conserved intrinsically disordered regions and suggests a means for their classification	moesa_chemical_2012	Moesa, Harry Amri; Wakabayashi, Shunichi; Nakai, Kenta & Patil, Ashwini	Mol Biosyst	8	12		3262--3273	2012	9	Method	Cited but did not use	background on protein structure classification
Chemogenomics of pyridoxal 5'-phosphate dependent enzymes	singh_chemogenomics_2013	Singh, Ratna; Spyrakis, Francesca; Cozzini, Pietro; Paiardini, Alessandro; Pascarella, Stefano & Mozzarelli, Andrea	Journal of Enzyme Inhibition and Medicinal Chemistry	28	1		183â€“194	2013	5	Computational Study	Computational study of protein structure or evolution	study part of protein space				folds for PLP-dependent enzymes		fold
Cis-trans isomerization of omega dihedrals in proteins	craveur_cis-trans_2013	Craveur, Pierrick; Joseph, Agnel Praveen; Poulain, Pierre; de Brevern, Alexandre G. & Rebehmed, Joseph	Amino Acids	45	2	August	279--289	2013	1	Paper Unavailable
Cis-trans peptide variations in structurally similar proteins	joseph_cis-trans_2012	Joseph, Agnel Praveen; Srinivasan, Narayanaswamy & de Brevern, Alexandre G.	Amino Acids	43	3	September	1369--1381	2012	3	Computational Study	Computational study of protein structure or evolution	all proteins						family, domain
Classification of alpha-Helical Membrane Proteins Using Predicted Helix Architectures	neumann_classification_2013	Neumann, Sindy; Fuchs, Angelika; Hummel, Barbara & Frishman, Dmitrij	PLOS One	8	10	October	e77491	2013	1	Method	Train or benchmark an algorithm	validate against SCOP data						fold
Classification of Ligand Molecules in PDB with Fast Heuristic Graph Match Algorithm COMPLIG	saito_classification_2012	Saito, Mihoko; Takemura, Naomi & Shirai, Tsuyoshi	J Mol Biol	424	5	December	379--390	2012	0	Method	Augment a non-SCOP dataset with SCOP classification							fold
Classification of protein functional surfaces using structural characteristics	tseng_classification_2012	Tseng, Yan Yuan & Li, Wen-Hsiung	Proc Natl Acad Sci USA	109	4		1170â€“1175	2012	3	Method	Cited but did not use	background on protein structure classification
CLCAs - A Family of Metalloproteases of Intriguing Phylogenetic Distribution and with Cases of Substituted Catalytic Sites	lenart_clcas_2013	Lenart, Anna; Dudkiewicz, Malgorzata; Grynberg, Marcin & Pawlowski, Krzysztof	PLOS One	8	5	May	e62272	2013	3	Computational Study	Cited but did not use	background on protein structure classification
Cloning, Baeyer-Villiger biooxidations, and structures of the camphor pathway 2-oxo-Î”(3)-4,5,5-trimethylcyclopentenylacetyl-coenzyme A monooxygenase of Pseudomonas putida ATCC 17453	leisch_cloning_2012	Leisch, Hannes; Shi, Rong; Grosse, Stephan; Morley, Krista; Bergeron, HÃ©lÃ¨ne; Cygler, Miroslaw; Iwaki, Hiroaki; Hasegawa, Yoshie & Lau, Peter C K	Applied and environmental microbiology	78	7	April	2200--2212	2012	10	Experimental Study	Investigate classification of one protein or a small set of proteins							superfamily,family
Clustering under approximation stability	balcan_clustering_2013	Balcan, Maria-Florina; Blum, Avrim & Gupta, Anupam	Journal of the ACM (JACM)	60	2		8	2013	0	Method	Cited but did not use	background on protein structure classification
Clusters of ancestrally related genes that show paralogy in whole or in part are a major feature of the genomes of humans and other species	walker_clusters_2012	Walker, Michael B.; King, Benjamin L. & Paigen, Kenneth	PLOS One	7	4		e35274	2012	1	Computational Study	Augment a non-SCOP dataset with SCOP classification					determine whether genes are paralogs		superfamily
Coexistence of Phases in a Protein Heterodimer	krokhotin_coexistence_2012	Krokhotin, Andrey; Liwo, Adam; Niemi, Antti J. & Scheraga, Harold A.	Journal of Chemical Physics	137	3	July		2012	6	Computational Study	Computational study of protein structure or evolution	all proteins						fold
Comparative Analysis of Barophily-Related Amino Acid Content in Protein Domains of Pyrococcus abyssi and Pyrococcus furiosus	yafremava_comparative_2013	Yafremava, Liudmila S.; Di Giulio, Massimo & Caetano-Anolles, Gustavo	Archaea-an International Microbiological Journal				UNSP 680436	2013	0	Computational Study	Computational study of protein structure or evolution	all proteins						superfamily
Comparative Analysis of Proteomes and Functionomes Provides Insights into Origins of Cellular Diversification	nasir_comparative_2013	Nasir, Arshan & Caetano-Anolles, Gustavo	Archaea-an International Microbiological Journal				648746	2013	2	Computational Study	Computational study of protein structure or evolution	all proteins						superfamily
Comparative modeling and protein-like features of hydrophobic-polar models on a two-dimensional lattice	moreno-hernandez_comparative_2012	Moreno-HernÃ¡ndez, Sergio & Levitt, Michael	Proteins	80	6	June	1683--1693	2012	6	Assessment	Cited but did not use	background on protein structure classification
Comparative structural modeling of a monothiol GRX from chickpea: Insight in iron-sulfur cluster assembly	yadav_comparative_2012	Yadav, Saurabh; Kushwaha, Hemant Ritturaj; Kumar, Kamal & Verma, Praveen Kumar	INTERNATIONAL JOURNAL OF BIOLOGICAL MACROMOLECULES	51	3	October	266--273	2012	2	Experimental Study	Investigate classification of one protein or a small set of proteins							fold,superfamily
Comparing proteins by their internal dynamics: Exploring structureâ€“function relationships beyond static structural alignments	micheletti_comparing_2013	Micheletti, Cristian	Physics of Life Reviews	10	1	March	1--26	2013	18	Review	Cited but did not use	refer to prior work that uses SCOP data
Comparison of tertiary structures of proteins in protein-protein complexes with unbound forms suggests prevalence of allostery in signalling proteins	swapna_comparison_2012	Swapna, Lakshmipuram S; Mahajan, Swapnil; de Brevern, Alexandre G & Srinivasan, Narayanaswamy	BMC Struct Biol	12			6	2012	1	Computational Study	Train or benchmark an algorithm	evaluate method on representative/non-redundant set
Composite structural motifs of binding sites for delineating biological functions of proteins	kinjo_composite_2012	Kinjo, Akira R & Nakamura, Haruki	PLOS One	7	2		e31437	2012	2	Computational Study	Investigate classification of one protein or a small set of proteins							fold
Comprehensive analysis of the HEPN superfamily: identification of novel roles in intra-genomic conflicts, defense, pathogenesis and RNA processing	anantharaman_comprehensive_2013	Anantharaman, Vivek; Makarova, Kira S.; Burroughs, A. Maxwell; Koonin, Eugene V. & Aravind, L.	Biol Direct	8		June		2013	7	Computational Study	Investigate classification of one protein or a small set of proteins							superfamily
Compressive genomics for protein databases	daniels_compressive_2013	Daniels, Noah M.; Gallant, Andrew; Peng, Jian; Cowen, Lenore J.; Baym, Michael & Berger, Bonnie	Bioinformatics	29	13		i283â€“i290	2013	1	Method	Train or benchmark an algorithm	validate against SCOP data						fold, superfamily
Computational and Theoretical Methods for Protein Folding	compiani_computational_2013	Compiani, Mario & Capriotti, Emidio	Biochemistry	52	48	December	8601--8624	2013	0	Review	Computational study of protein structure or evolution	all proteins				stats on number of folds		fold
Computational design of a Diels-Alderase from a thermophilic esterase: the importance of dynamics	linder_computational_2012	Linder, Mats; Johansson, Adam Johannes; Olsson, Tjelvar S. G.; Liebeschuetz, John & Brinck, Tore	Journal of Computer-Aided Molecular Design	26	9	September	1079--1095	2012	1	Computational Study	Investigate classification of one protein or a small set of proteins							fold
Computational Protein Design: The Proteus Software and Selected Applications	simonson_computational_2013	Simonson, Thomas; Gaillard, Thomas; Mignon, David; Busch, Marcel Schmidt Am; Lopes, Anne; Amara, Najette; Polydorides, Savvas; Sedano, Audrey; Druart, Karen & Archontis, Georgios	J Comput Chem	34	28	October	2472--2484	2013	3	Method	Augment a non-SCOP dataset with SCOP classification							fold
Computational structural analysis of proteins of Mycobacterium tuberculosis and a resource for identifying off-targets	hassan_computational_2012	Hassan, Sameer; Debnath, Abhimita; Mahalingam, Vasantha & Hanna, Luke Elizabeth	Journal of Molecular Modeling	18	8		3993â€“4004	2012	0	Computational Study	Augment a non-SCOP dataset with SCOP classification							fold
Computer-aided antibody design	kuroda_computer-aided_2012	Kuroda, Daisuke; Shirai, Hiroki; Jacobson, Matthew P. & Nakamura, Haruki	Protein Eng Des Sel	25	10		507â€“522	2012	33	Review	Investigate classification of one protein or a small set of proteins							fold
Concomitant prediction of function and fold at the domain level with GO-based profiles	lopez_concomitant_2013	Lopez, Daniel & Pazos, Florencio	BMC Bioinformatics	14		February		2013	1	Method	Augment a non-SCOP dataset with SCOP classification							fold,domain
Conformational flexibility of the leucine binding protein examined by protein domain coarse-grained molecular dynamics	siuda_conformational_2013	Siuda, Iwona & Thogersen, Lea	Journal of Molecular Modeling	19	11	November	4931--4945	2013	0	Computational Study	Cited but did not use	background on protein structure classification
Conservation of the three-dimensional structure in non-homologous or unrelated proteins	sousounis_conservation_2012	Sousounis, Konstantinos; Haney, Carl E.; Cao, Jin; Sunchu, Bharath & Tsonis, Panagiotis A.	Human genomics	6	1		10	2012	0	Review	Investigate classification of one protein or a small set of proteins							fold,superfamily,family
CONTSOR--a new knowledge-based fold recognition potential, based on side chain orientation and contacts between residue terminal groups	vishnepolsky_contsor--new_2012	Vishnepolsky, Boris & Pirtskhalava, Malak	Protein Sci	21	1	January	134--141	2012	2	Method	Train or benchmark an algorithm	validate against SCOP data						fold, superfamily, family	yes
Convergent evolution in structural elements of proteins investigated using cross profile analysis	tomii_convergent_2012	Tomii, Kentaro; Sawada, Yoshito & Honda, Shinya	BMC Bioinformatics	13	1		11	2012	3	Method	Computational study of protein structure or evolution	all proteins						fold, superfamily, domain
Core Site-Moiety Maps Reveal Inhibitors and Binding Mechanisms of Orthologous Proteins by Screening Compound Libraries	hsu_core_2012	Hsu, Kai-Cheng; Cheng, Wen-Chi; Chen, Yen-Fu; Wang, Hung-Jung; Li, Ling-Ting; Wang, Wen-Ching & Yang, Jinn-Moon	PLOS One	7	2	February		2012	6	Method	Cited but did not use	background on protein structure classification
CORE: Common Region Extension Based Multiple Protein Structure Alignment for Producing Multiple Solution	kim_core:_2013	Kim, Woo-Cheol; Park, Sanghyun & Won, Jung-Im	Journal of Computer Science and Technology	28	4		647â€“656	2013	0	Method	Cited but did not use	background on protein structure classification
Correlation of genomic features with dynamic modularity in the yeast interactome: a view from the structural perspective	wang_correlation_2012	Wang, Haiying & Zheng, Huiru	NanoBioscience, IEEE Transactions on	11	3		244â€“250	2012	0	Computational Study	Investigate classification of one protein or a small set of proteins							domain
Counterbalance of ligand- and self-coupled motions characterizes multispecificity of ubiquitin	dasgupta_counterbalance_2013	Dasgupta, Bhaskar; Nakamura, Haruki & Kinjo, Akira R.	Protein Sci	22	2	February	168--178	2013	2	Computational Study	Investigate classification of one protein or a small set of proteins							fold
CPred: a web server for predicting viable circular permutations in proteins	lo_cpred:_2012	Lo, Wei-Cheng; Wang, Li-Fen; Liu, Yen-Yi; Dai, Tian; Hwang, Jenn-Kang & Lyu, Ping-Chiang	Nucleic Acids Res	40	W1	July	W232--W237	2012	3	Method	Investigate classification of one protein or a small set of proteins							domain
Crowding, molecular volume and plasticity: An assessment involving crystallography, NMR and simulations	selvaraj_crowding_2012	Selvaraj, M.; Ahmad, Rais; Varshney, Umesh & Vijayan, M.	Journal of biosciences	37	1		953â€“963	2012	0	Computational Study	Investigate classification of one protein or a small set of proteins							fold
Crucial Protein Based Drug Targets and Potential Inhibitors for Osteoporosis: New Hope and Possibilities	chakraborty_crucial_2013	Chakraborty, Chiranjib & Doss, C. George Priya	Current Drug Targets	14	14	December	1707--1713	2013	0	Paper Unavailable
Crystal and Solution Studies Reveal That the Transcriptional Regulator AcnR of Corynebacterium glutamicum Is Regulated by Citrate-Mg2+ Binding to a Non-canonical Pocket	garcia-nafria_crystal_2013	GarcÃ­a-NafrÃ­a, Javier; Baumgart, Meike; Turkenburg, Johan P.; Wilkinson, Anthony J.; Bott, Michael & Wilson, Keith S.	J Biol Chem	288	22		15800â€“15812	2013	2	Experimental and Computational Study	Computational study of protein structure or evolution	study part of protein space	search for similar protein domains	search for similar structures			No tool listed	family
Crystal structure of a putative isochorismatase hydrolase from Oleispira antarctica	goral_crystal_2012	Goral, Anna M; Tkaczuk, Karolina L; Chruszcz, Maksymilian; Kagan, Olga; Savchenko, Alexei & Minor, Wladek	J Struct Funct Genomics	13	1	March	27--36	2012	2	Experimental and Computational Study	Investigate classification of one protein or a small set of proteins							fold,superfamily,family
Crystal structure of the conserved domain of the DC lysosomal associated membrane protein: implications for the lysosomal glycocalyx	wilke_crystal_2012	Wilke, Sonja; Krausze, Joern & BÃ¼ssow, Konrad	BMC biology	10	1		62	2012	5	Experimental Study	Computational study of protein structure or evolution	study part of protein space	search for similar protein domains	search for similar structures		verify a fold is novel		fold
Crystal structure of the predicted phospholipase LYPLAL1 reveals unexpected functional plasticity despite close relationship to acyl protein thioesterases	burger_crystal_2012	BÃ¼rger, Marco; Zimmermann, Tobias J.; Kondoh, Yasumitsu; Stege, Patricia; Watanabe, Nobumoto; Osada, Hiroyuki; Waldmann, Herbert & Vetter, Ingrid R.	Journal of lipid research	53	1		43â€“50	2012	11	Computational Study	Investigate classification of one protein or a small set of proteins							family
Crystal structure of the protein from Arabidopsis thaliana gene At5g06450, a putative DnaQ-like exonuclease domain-containing protein with homohexameric assembly	smith_crystal_2013	Smith, David W.; Han, Mi Ra; Park, Joon Sung; Kim, Kyung Rok; Yeom, Taeho; Lee, Ji Yeon; Kim, Do Jin; Bingman, Craig A.; Kim, Hyun-Jung; Jo, Kyubong; Han, Byung Woo & Phillips, George N.	Proteins	81	9	September	1669--1675	2013	1	Experimental study	Investigate classification of one protein or a small set of proteins							family
Cysteine-rich domains related to Frizzled receptors and Hedgehog-interacting proteins	pei_cysteine-rich_2012	Pei, Jimin & Grishin, Nick V.	Protein Sci	21	8		1172â€“1184	2012	4	Computational Study	Computational study of protein structure or evolution	study part of protein space	search for similar protein domains	search for homologs			Hhpred	domain
Cysteine-Rich Mini-Proteins in Human Biology	lavergne_cysteine-rich_2012	Lavergne, Vincent; Taft, Ryan J. & Alewood, Paul F.	Current Topics in Medicinal Chemistry	12	14	July	1514--1533	2012	3	Paper Unavailable
D2P2: database of disordered protein predictions	oates_d2p2:_2012	Oates, M. E.; Romero, P.; Ishida, T.; Ghalwash, M.; Mizianty, M. J.; Xue, B.; Dosztanyi, Z.; Uversky, V. N.; Obradovic, Z.; Kurgan, L.; Dunker, A. K. & Gough, J.	Nucleic Acids Res	41	D1	November	D508--D516	2012	17	Database	Augment a non-SCOP dataset with SCOP classification						SUPERFAMILY	superfamily,domain
DALIX: Optimal DALI protein structure alignment	wohlers_dalix:_2013	Wohlers, Inken; Andonov, Rumen & Klau, Gunnar W.	IEEE/ACM Trans Comp Biol Bioinform	10	1		26â€“36	2013	0	Method	Train or benchmark an algorithm	validate against SCOP data						fold, superfamily, family
DBETH: A Database of Bacterial Exotoxins for Human			Nucleic Acids Res						4	Database	Derive database from SCOP and/or ASTRAL
dcGO: database of domain-centric ontologies on functions, phenotypes, diseases and more	fang_dcgo:_2013	Fang, Hai & Gough, Julian	Nucleic Acids Res	41	D1	January	D536--D544	2013	13	Database	Augment a non-SCOP dataset with SCOP classification							superfamily,domain
Deconstruction of Activity-Dependent Covalent Modification of Heme in Human Neutrophil Myeloperoxidase by Multistage Mass Spectrometry (MS4)	geoghegan_deconstruction_2012	Geoghegan, Kieran F.; Varghese, Alison H.; Feng, Xidong; Bessire, Andrew J.; Conboy, James J.; Ruggeri, Roger B.; Ahn, Kay; Spath, Samantha N.; Filippov, Sergey V. & Conrad, Steven J.	Biochemistry	51	10		2065â€“2077	2012	6	Experimental Study	Investigate classification of one protein or a small set of proteins							superfamily
Deep architectures for protein contact map prediction	di_lena_deep_2012	Di Lena, Pietro; Nagata, Ken & Baldi, Pierre	Bioinformatics	28	19		2449â€“2457	2012	12	Method	Train or benchmark an algorithm	evaluate method on representative/non-redundant set
Defining and predicting structurally conserved regions in protein superfamilies	huang_defining_2013	Huang, Ivan K.; Pei, Jimin & Grishin, Nick V.	Bioinformatics	29	2		175â€“181	2013	1	Method	Train or benchmark an algorithm	evaluate method on representative/non-redundant set
Defining and searching for structural motifs using DeepView/Swiss-PdbViewer	johansson_defining_2012	Johansson, Maria U.; Zoete, Vincent; Michielin, Olivier & Guex, Nicolas	BMC Bioinformatics	13	1		173	2012	11	Method	Cited but did not use	background on protein structure classification
Defining structural and evolutionary modules in proteins: a community detection approach to explore sub-domain architecture	hleap_defining_2013	Hleap, Jose Sergio; Susko, Edward & Blouin, Christian	BMC Struct Biol	13		October	20	2013	0	Method	Cited but did not use	background on protein structure classification
Dengue Virus Nonstructural Protein 5 Adopts Multiple Conformations in Solution			Biochemistry						9	Experimental Study	Investigate classification of one protein or a small set of proteins							superfamily
Dependence of alpha-helical and beta-sheet amino acid propensities on the overall protein fold type			BMC Struct Biol						7	Method	Train or benchmark an algorithm							fold	yes
Deriving correlated motions in proteins from X-ray structure refinement by using TLS parameters	liu_deriving_2013	Liu, Yen-Yi; Shih, Chien-Hua; Hwang, Jenn-Kang & Chen, Chih-Chieh	Gene	518	1	April	52--58	2013	0	Method	Computational study of protein structure or evolution	all proteins						domain
Deriving how far structural information is transmitted through parallel homodimeric coiled-coils: A correlation analysis of helical staggers	brown_deriving_2013	Brown, Jerry H.	Proteins					2013	3	Computational Study	Computational study of protein structure or evolution	all proteins						class
Describing sequence-ensemble relationships for intrinsically disordered proteins			Biochem J						19	Review	Cited but did not use
Describing some characters of serine proteinase using fractal analysis	peng_describing_2012	Peng, Xin; Qi, Wei; Su, Rongxin & He, Zhimin	Chaos, Solitons and Fractals	45	7		1017â€“1023	2012	3	Method	Augment a non-SCOP dataset with SCOP classification							class
Detecting mutually exclusive interactions in protein-protein interaction maps	claros_detecting_2012	Claros, Carmen Sanchez & Tramontano, Anna	PLOS One	7	6		e38765	2012	3	Database	Augment a non-SCOP dataset with SCOP classification							domain
Detection of secondary and supersecondary structures of proteins from cryo-electron microscopy	bajaj_detection_2012	Bajaj, Chandrajit; Goswami, Samrat & Zhang, Qin	Journal of Structural Biology	177	2	February	367--381	2012	1	Method	Augment a non-SCOP dataset with SCOP classification				4 protein structures	training with non-redundant data set		class
Dimensionality reduction in computational demarcation of protein tertiary structures	joshi_dimensionality_2012	Joshi, Rajani R.; Panigrahi, Priyabrata R. & Patil, Reshma N.	Journal of molecular modeling	18	6		2741â€“2754	2012	1	Method	Train or benchmark an algorithm	validate against SCOP data						class, fold
Discovering putative prion sequences in complete proteomes using probabilistic representations of Q/N-rich domains	espinosa_angarica_discovering_2013	Espinosa Angarica, Vladimir; Ventura, Salvador & Sancho, Javier	BMC Genomics	14		May		2013	6	Method	Train or benchmark an algorithm	evaluate method on representative/non-redundant set						domain
Discriminative modelling of context-specific amino acid substitution probabilities	angermuller_discriminative_2012	AngermÃ¼ller, Christof; Biegert, Andreas & SÃ¶ding, Johannes	Bioinformatics	28	24		3240â€“3247	2012	6	Method	Train or benchmark an algorithm	validate against SCOP data						fold	yes
Dissimilar sweet proteins from plants: Oddities or normal components?	picone_dissimilar_2012	Picone, Delia & Temussi, Piero Andrea	Plant Science					2012	1	Review	Augment a non-SCOP dataset with SCOP classification							class,superfamily
Distance dependency and minimum amino acid alphabets for decoy scoring potentials	pape_distance_2013	Pape, Susanne; Hoffgaard, Franziska; Duer, Mirjam & Hamacher, Kay	J Comput Chem	34	1	January	10--20	2013	2	Method	Train or benchmark an algorithm	evaluate method on representative/non-redundant set
Divergence and Convergence in Enzyme Evolution	galperin_divergence_2012	Galperin, Michael Y. & Koonin, Eugene V.	J Biol Chem	287	1	January	21--28	2012	34	Review	Investigate classification of one protein or a small set of proteins							superfamily
Domain enhanced lookup time accelerated BLAST	boratyn_domain_2012	Boratyn, Grzegorz M; SchÃ¤ffer, Alejandro A; Agarwala, Richa; Altschul, Stephen F; Lipman, David J & Madden, Thomas L	Biol Direct	7			12	2012	59	Method	Train or benchmark an algorithm	validate against SCOP data			use child database to get classification			family
DOMMINO: a database of macromolecular interactions	kuang_dommino:_2012	Kuang, Xingyan; Han, Jing Ginger; Zhao, Nan; Pang, Bin; Shyu, Chi-Ren & Korkin, Dmitry	Nucleic Acids Res	40	D1	January	D501--D506	2012	5	Database	Investigate classification of one protein or a small set of proteins							domain
DoSA: Database of Structural Alignments	mahajan_dosa:_2013	Mahajan, Swapnil; Agarwal, Garima; Iftekhar, Mohammed; Offmann, Bernard; de Brevern, Alexandre G. & Srinivasan, Narayanaswamy	Database: the journal of biological databases and curation	2013				2013	0	Database	Derive database from SCOP and/or ASTRAL					search for homologs using hhpred and blast		class, family
Dual-Layer Wavelet SVM for Predicting Protein Structural Class Via the General Form of Chou's Pseudo Amino Acid Composition	chen_dual-layer_2012	Chen, Chao; Shen, Zhi-Bin & Zou, Xiao-Yong	Protein Pept Lett	19	4	April	422--429	2012	23	Paper Unavailable
Dynamic features of homodimer interfaces calculated by normal-mode analysis	tsuchiya_dynamic_2012	Tsuchiya, Yuko; Kinoshita, Kengo; Endo, Shigeru & Wako, Hiroshi	Protein Sci	21	10	October	1503--1513	2012	1	Computational Study	Computational study of protein structure or evolution	all proteins				homodimers		family
Dynamic landscapes: A model of context and contingency in evolution			Journal of Theoretical Biology						0	Computational Study	Cited but did not use
Dynamics alignment: Comparison of protein dynamics in the scop database	tobi_dynamics_2012	Tobi, Dror	Proteins					2012	5	Method	Computational study of protein structure or evolution	all proteins						class, domain
ECOH: An Enzyme Commission number predictor using mutual information and a support vector machine	matsuta_ecoh:_2013	Matsuta, Yoshihiko; Ito, Masahiro & Tohsato, Yukako	Bioinformatics	29	3	February	365--372	2013	4	Method	Cited but did not use	background on protein structure classification
Effective inter-residue contact definitions for accurate protein fold recognition	yuan_effective_2012	Yuan, Chao; Chen, Hao & Kihara, Daisuke	BMC Bioinformatics	13		November	292	2012	5	Method	Train or benchmark an algorithm	validate against SCOP data						fold
Effective Moment Feature Vectors for Protein Domain Structures	shi_effective_2013	Shi, Jian-Yu; Yiu, Siu-Ming; Zhang, Yan-Ning & Chin, Francis Yuk-Lun	PLOS One	8	12	December	e83788	2013	0	Method	Train or benchmark an algorithm	validate against SCOP data						class,fold,superfamily	yes
Effects of point mutations on protein structure are nonexponentially distributed	arodz_effects_2012	ArodÅº, Tomasz & P{\textbackslash}lonka, Przemys{\textbackslash}law M.	Proteins	80	7		1780â€“1790	2012	2	Computational Study	Augment a non-SCOP dataset with SCOP classification					study single domain chains		class,superfamily,domain
Efficient Approaches for Retrieving Protein Tertiary Structures	mirceva_efficient_2012	Mirceva, Georgina; Cingovska, Ivana; Dimov, Zoran & Davcev, Danco	IEEE/ACM Trans Comp Biol Bioinform	9	4		1166â€“1179	2012	0	Method	Train or benchmark an algorithm	validate against SCOP data						fold	yes
Efficient Methods for Robust Classification Under Uncertainty in Kernel Matrices	ben-tal_efficient_2012	Ben-Tal, Aharon; Bhadra, Sahely; Bhattacharyya, Chiranjib & Nemirovski, Arkadi	Journal of Machine Learning Research	13			2923â€“2954	2012	0	Method	Train or benchmark an algorithm	validate against SCOP data						superfamily
Efficient Parameter Estimation of Generalizable Coarse-Grained Protein Force Fields Using Contrastive Divergence: A Maximum Likelihood Approach	varnai_efficient_2013	Varnai, Csilla; Burkoff, Nikolas S. & Wild, David L.	Journal of Chemical Theory and Computation	9	12	December	5718--5733	2013	0	Method	Train or benchmark an algorithm	evaluate method on representative/non-redundant set						domain
Efficient prediction algorithms for binary decomposition techniques	park_efficient_2012	Park, Sang-Hyeun & FÃ¼rnkranz, Johannes	Data Mining and Knowledge Discovery	24	1		40â€“77	2012	2	Method	Train or benchmark an algorithm	validate against SCOP data						superfamily, family	yes
Efficient protein structure search using indexing methods	kim_efficient_2013	Kim, Sungchul; Sael, Lee & Yu, Hwanjo	BMC medical informatics and decision making	13	Suppl 1		S8	2013	0	Method	Cited but did not use	background on protein structure classification
Elementary Flux Modes Analysis of Functional Domain Networks Allows a Better Metabolic Pathway Interpretation	peres_elementary_2013	Peres, Sabine; Felicori, Liza & Molina, Franck	PLOS One	8	10	October	UNSP e76143	2013	1	Method	Augment a non-SCOP dataset with SCOP classification							class,fold,superfamily,domain
Energetic selection of topology in ferredoxins	kim_energetic_2012	Kim, J. Dongun; Rodriguez-Granillo, Agustina; Case, David A.; Nanda, Vikas & Falkowski, Paul G.	PLOS Comput Biol	8	4		e1002463	2012	6	Computational Study	Investigate classification of one protein or a small set of proteins							fold
Enhancement of initial equivalency for protein structure alignment based on encoded local structures	hung_enhancement_2012	Hung, K; Wang, J; Chen, C; Chuang, C; Tsai, K & Chen, C	IEEE journal of biomedical and health informatics			June		2012	1	Method	Train or benchmark an algorithm	evaluate method on representative/non-redundant set				evaluate method on close and remote homolog collected from SCOP		superfamily
Entropic Origin of Cobalt-Carbon Bond Cleavage Catalysis in Adenosylcobalamin-Dependent Ethanolamine Ammonia-Lyase			Journal of the American Chemical Society						2	Experimental Study	Investigate classification of one protein or a small set of proteins							superfamily
Enzyme informatics	alderson_enzyme_2012	Alderson, Rosanna G; De Ferrari, Luna; Mavridis, Lazaros; McDonagh, James L; Mitchell, John B O & Nath, Neetika	Current Topics in Medicinal Chemistry	12	17		1911--1923	2012	5	Review	Cited but did not use	background on protein structure classification
eProS-a database and toolbox for investigating protein sequence-structure-function relationships through energy profiles	heinke_epros-database_2013	Heinke, Florian; Schildbach, Stefan; Stockmann, Daniel & Labudde, Dirk	Nucleic Acids Res	41	D1	January	D320--D326	2013	0	Database	Augment a non-SCOP dataset with SCOP classification							class,fold,superfamily,family,protein,species,domain
eThread: A Highly Optimized Machine Learning-Based Approach to Meta-Threading and the Modeling of Protein Tertiary Structures	brylinski_ethread:_2012	Brylinski, Michal & Lingam, Daswanth	PLOS One	7	11		e50200	2012	6	Method	Investigate classification of one protein or a small set of proteins							domain
Eukaryotic GPN-loop GTPases paralogs use a dimeric assembly reminiscent of archeal GPN	alonso_eukaryotic_2013	Alonso, BÃ©atrice; Beraud, Carole; Meguellati, Sarra; Chen, Shu W.; Pellequer, Jean Luc; Armengaud, Jean & Godon, Christian	Cell Cycle	12	3		0â€“9	2013	2	Experimental and Computational Study	Investigate classification of one protein or a small set of proteins							class,superfamily
Evaluation performance of substitution matrices, based on contacts between residue terminal groups	vishnepolsky_evaluation_2012	Vishnepolsky, Boris; Managadze, Grigol; Grigolava, Maya & Pirtskhalava, Malak	J Biomol Struct Dyn	30	2		180â€“190	2012	0	Method	Train or benchmark an algorithm	validate against SCOP data						fold, superfamily, family
Evidence theoretic protein fold classification based on the concept of hyperfold	kavousi_evidence_2012	Kavousi, Kaveh; Sadeghi, Mehdi; Moshiri, Behzad; Araabi, Babak N. & Moosavi-Movahedi, Ali Akbar	MATHEMATICAL BIOSCIENCES	240	2	December	148--160	2012	2	Method	Train or benchmark an algorithm	validate against SCOP data						fold
EvoDesign: de novo protein design based on structural and evolutionary profiles	mitra_evodesign:_2013	Mitra, Pralay; Shultis, David & Zhang, Yang	Nucleic Acids Res	41	W1	July	W273--W280	2013	1	Method	Train or benchmark an algorithm	evaluate method on representative/non-redundant set
Evolution at the subgene level: domain rearrangements in the drosophila phylogeny	wu_evolution_2012	Wu, Yi-Chieh; Rasmussen, Matthew D. & Kellis, Manolis	Mol Biol Evol	29	2		689â€“705	2012	13	Method	Cited but did not use	background on protein structure classification
Evolution of cytochrome bc complexes: From membrane-anchored dehydrogenases of ancient bacteria to triggers of apoptosis in vertebrates	dibrova_evolution_2013	Dibrova, Daria V.; Cherepanov, Dmitry A.; Galperin, Michael Y.; Skulachev, Vladimir P. & Mulkidjanian, Armen Y.	Biochim Biophys Acta	1827	11â€“12	November	1407--1427	2013	7	Review	Investigate classification of one protein or a small set of proteins							fold,superfamily
Evolution of oligomeric state through geometric coupling of protein interfaces	perica_evolution_2012	Perica, Tina; Chothia, Cyrus & Teichmann, Sarah A.	Proc Natl Acad Sci USA	109	21	May	8127--8132	2012	12	Computational Study	Computational study of protein structure or evolution	all proteins						family
Evolution of Specific Protein-Protein Interaction Sites Following Gene Duplication			J Mol Biol						1	Method	Augment a non-SCOP dataset with SCOP classification							fold
Evolutionarily consistent families in SCOP: sequence, structure and function	pethica_evolutionarily_2012	Pethica, Ralph; Levitt, Michael & Gough, Julian	BMC Struct Biol	12	1		27	2012	3	Computational Study	Computational study of protein structure or evolution	all proteins						superfamily, family
Evolutionary conservation of the polyproline II conformation surrounding intrinsically disordered phosphorylation sites	elam_evolutionary_2013	Elam, W Austin; Schrank, Travis P; Campagnolo, Andrew J & Hilser, Vincent J	Protein Sci	22	4	April	405--417	2013	5	Computational Study	Computational study of protein structure or evolution	all proteins						family
Evolutionary history of the TBP-domain superfamily	brindefalk_evolutionary_2013	Brindefalk, Bjoern; Dessailly, Benoit H.; Yeats, Corin; Orengo, Christine; Werner, Finn & Poole, Anthony M.	Nucleic Acids Res	41	5	March	2832--2845	2013	1	Computational Study	Investigate classification of one protein or a small set of proteins							superfamily
Evolutionary inaccuracy of pairwise structural alignments	sadowski_evolutionary_2012	Sadowski, M. I. & Taylor, W. R.	Bioinformatics	28	9	May	1209--1215	2012	4	Assessment	Train or benchmark an algorithm	validate against SCOP data						fold
Evolutionary optimization of protein folding	debes_evolutionary_2013	DebÃ¨s, CÃ©dric; Wang, Minglei; Caetano-AnollÃ©s, Gustavo & GrÃ¤ter, Frauke	PLOS Comput Biol	9	1		e1002861	2013	6	Computational Study	Computational study of protein structure or evolution	all proteins						superfamily, family, domain
Exhaustive comparison and classification of ligand-binding surfaces in proteins	murakami_exhaustive_2013	Murakami, Yoichi; Kinoshita, Kengo; Kinjo, Akira R. & Nakamura, Haruki	Protein Sci	22	10	October	1379--1391	2013	0	Computational Study	Augment a non-SCOP dataset with SCOP classification							class
Exploring Angular Distance in Protein-Protein Docking Algorithms	vreven_exploring_2013	Vreven, Thom; Hwang, Howook & Weng, Zhiping	PLOS One	8	2		e56645	2013	4	Method	Train or benchmark an algorithm	evaluate method on representative/non-redundant set
Exploring Early Stages of the Chemical Unfolding of Proteins at the Proteome Scale	candotti_exploring_2013	Candotti, Michela; Perez, Alberto; Ferrer-Costa, Carles; Rueda, Manuel; Meyer, Tim; Lluis Gelpi, Josep & Orozco, Modesto	PLOS Comput Biol	9	12	December	e1003393	2013	2	Computational Study	Train or benchmark an algorithm	evaluate method on representative/non-redundant set
Exploring Fold Space Preferences of New-born and Ancient Protein Superfamilies	edwards_exploring_2013	Edwards, Hannah; Abeln, Sanne & Deane, Charlotte M.	PLOS Comput Biol	9	11	November	e1003325	2013	0	Computational Study	Computational study of protein structure or evolution	all proteins				derive a database from SCOP		superfamily
Exploring functionally related enzymes using radially distributed properties of active sites around the reacting points of bound ligands	ueno_exploring_2012	Ueno, Keisuke; Mineta, Katsuhiko; Ito, Kimihito & Endo, Toshinori	BMC Struct Biol	12			5	2012	1	Computational Study	Augment a non-SCOP dataset with SCOP classification							class
Exploring Protein Dynamics Space: The Dynasome as the Missing Link between Protein Structure and Function	hensen_exploring_2012	Hensen, Ulf; Meyer, Tim; Haas, Juergen; Rex, Rene; Vriend, Gert & Grubmueller, Helmut	PLOS One	7	5	May		2012	13	Computational Study	Augment a non-SCOP dataset with SCOP classification							class
Exploring the diversity of SPRY/B30.2-mediated interactions	perfetto_exploring_2013	Perfetto, Livia; Gherardini, Pier Federico; Davey, Norman E.; Diella, Francesca; Helmer-Citterich, Manuela & Cesareni, Gianni	Trends in Biochemical Sciences	38	1	January	38--46	2013	6	Review	Investigate classification of one protein or a small set of proteins							fold,superfamily
Exploring the Energy Landscapes of Protein Folding Simulations with Bayesian Computation	burkoff_exploring_2012	Burkoff, Nikolas S.; Varnai, Csilla; Wells, Stephen A. & Wild, David L.	Biophysical journal	102	4	February	878--886	2012	11	Method	Train or benchmark an algorithm	train on SCOP data						domain	yes
Exploring the evolution of novel enzyme functions within structurally defined protein superfamilies	furnham_exploring_2012	Furnham, Nicholas; Sillitoe, Ian; Holliday, Gemma L.; Cuff, Alison L.; Laskowski, Roman A.; Orengo, Christine A. & Thornton, Janet M.	PLOS Comput Biol	8	3		e1002403	2012	14	Computational Study	Cited but did not use	background on protein structure classification
Exploring the evolution of protein function in Archaea	goncearenco_exploring_2012	Goncearenco, Alexander & Berezovsky, Igor N.	BMC Evol Biol	12	1		75	2012	2	Computational Study	Computational study of protein structure or evolution	all proteins					SUPERFAMILY	fold
Expression, purification and molecular modeling of the NIa protease of Cardamom mosaic virus	jebasingh_expression_2013	Jebasingh, T.; Pandaranayaka, Eswari P. J.; Mahalakshmi, A.; Yadunandam, A. Kasin; Krishnaswamy, S. & Usha, R.	J Biomol Struct Dyn	31	6	June	602--611	2013	0	Experimental and Computational Study	Augment a non-SCOP dataset with SCOP classification							fold
Extending Signaling Pathways with Protein-Interaction Networks. Application to Apoptosis	planas-iglesias_extending_2012	Planas-Iglesias, Joan; Guney, Emre; Garcia-Garcia, Javier; Robertson, Kevin A.; Raza, Sobia; Freeman, Tom C.; Ghazal, Peter & Oliva, Baldo	Omics-a Journal of Integrative Biology	16	5	May	245--256	2012	1	Paper Unavailable
Extent of structural asymmetry in homodimeric proteins: prevalence and relevance	swapna_extent_2012	Swapna, Lakshmipuram Seshadri; Srikeerthana, Kuchi & Srinivasan, Narayanaswamy	PLOS One	7	5		e36688	2012	9	Computational Study	Computational study of protein structure or evolution	study part of protein space	search for similar protein domains	search for homologs		study if interfaces are conserved	SCOP family	family
Extracting Signatures of Spatial Organization for Biomolecular Nanostructures	mittal_extracting_2012	Mittal, Aditya & Acharya, Chanchal	Journal of nanoscience and nanotechnology	12	11		8249â€“8257	2012	1	Method	Computational study of protein structure or evolution	all proteins						class, fold, domain
FAMILY FINGERPRINTS: A GLOBAL APPROACH TO STRUCTURAL CLASSIFICATION	casagrande_family_2012	Casagrande, Alberto & Fabris, Francesco	J Bioinform Comput Biol	10	3			2012	0	Method	Train or benchmark an algorithm	validate against SCOP data						family
Fast large-scale clustering of protein structures using Gauss integrals	harder_fast_2012	Harder, Tim; Borg, Mikael; Boomsma, Wouter; RÃ¸gen, Peter & Hamelryck, Thomas	Bioinformatics	28	4		510â€“515	2012	7	Method	Train or benchmark an algorithm	validate against SCOP data						fold, family
Fast Protein Binding Site Comparison via an Index-Based Screening Technology			J Chem Inf Model						5	Method	Augment a non-SCOP dataset with SCOP classification							family
Fast protein binding site comparisons using visual words representation	pang_fast_2012	Pang, Bin; Zhao, Nan; Korkin, Dmitry & Shyu, Chi-Ren	Bioinformatics	28	10		1345â€“1352	2012	4	Method	Train or benchmark an algorithm	evaluate method on representative/non-redundant set
Fast protein structure alignment using Gaussian overlap scoring of backbone peptide fragment similarity	ritchie_fast_2012	Ritchie, David W.; Ghoorah, Anisah W.; Mavridis, Lazaros & Venkatraman, Vishwesh	Bioinformatics	28	24		3274â€“3281	2012	2	Method	Train or benchmark an algorithm	validate against SCOP data			12			superfamily
Feature Selection of Protein Structural Classification Using SVM Classifier	krajewski_feature_2013	Krajewski, Zbigniew & Tkacz, Ewaryst	Biocybernetics and Biomedical Engineering	33	1		47â€“61	2013	0	Method	Train or benchmark an algorithm	validate against SCOP data						class, fold, superfamily, family	yes
Finding Protein Targets for Small Biologically Relevant Ligands across Fold Space Using Inverse Ligand Binding Predictions	hu_finding_2012	Hu, Gang; Gao, Jianzhao; Wang, Kui; Mizianty, Marcin J.; Ruan, Jishou & Kurgan, Lukasz	Structure	20	11	November	1815--1822	2012	0	Method	Computational study of protein structure or evolution	all proteins				ligand-binding proteins		class, fold
Fitting hidden Markov models of protein domains to a target species: application to Plasmodium falciparum	terrapon_fitting_2012	Terrapon, Nicolas; Gascuel, Olivier; MarÃ©chal, Ã‰ric & BrÃ©hÃ©lin, Laurent	BMC Bioinformatics	13	1		67	2012	3	Method	Cited but did not use	background on protein structure classification
Folding Mechanism of an Extremely Thermostable (beta alpha)(8)-Barrel Enzyme: A High Kinetic Barrier Protects the Protein from Denaturation	carstensen_folding_2012	Carstensen, Linn; Zoldak, Gabriel; Schmid, Franz-Xaver & Sterner, Reinhard	Biochemistry	51	16	April	3420--3432	2012	4	Experimental Study	Computational study of protein structure or evolution	all proteins						fold
Folding of multidomain proteins: Biophysical consequences of tethering even in apparently independent folding	arviv_folding_2012	Arviv, Oshrit & Levy, Yaakov	Proteins	80	12		2780â€“2798	2012	3	Computational Study	Cited but did not use	background on protein structure classification
Folding Properties of Cytosine Monophosphate Kinase from E-coli Indicate Stabilization through an Additional Insert in the NMP Binding Domain	beitlich_folding_2013	Beitlich, Thorsten; Lorenz, Thorsten & Reinstein, Jochen	PLOS One	8	10	October	e78384	2013	0	Experimental study	Investigate classification of one protein or a small set of proteins							class
FRAN and RBF-PSO as two components of a hyper framework to recognize protein folds			Comput Biol Med						0	Method	Train or benchmark an algorithm							class,fold	yes
From Protein Structure to Function via Computational Tools and Approaches			Israel Journal of Chemistry						0	Paper Unavailable	Computational study of protein structure or evolution
Function prediction from networks of local evolutionary similarity in protein structure	erdin_function_2013	Erdin, Serkan; Venner, Eric; Lisewski, Andreas M. & Lichtarge, Olivier	BMC Bioinformatics	14	Suppl 3		S6	2013	1	Method	Cited but did not use	background on protein structure classification
Functional analysis of the distal region of the third intracellular loop of PROKR2	zhou_functional_2013	Zhou, Xiao-Tao; Chen, Dan-Na; Xie, Zhi-Qun; Peng, Zhen; Xia, Kai-De; Liu, Hua-Die; Liu, Wei; Su, Bing & Li, Jia-Da	Biochemical and biophysical research communications	439	1	September	12--17	2013	2	Experimental and Computational Study	Computational study of protein structure or evolution	study part of protein space	search for similar protein domains	search for homologs			HHSearch/Phyre	superfamily, domain
Functional Annotation of Conserved Hypothetical Proteins from Haemophilus influenzae Rd KW20			PLOS One						2	Computational Study	Computational study of protein structure or evolution							superfamily
Functional Determinants of Temperature Adaptation in Enzymes of Cold- versus Warm-Adapted Mussels (Genus Mytilus)	lockwood_functional_2012	Lockwood, Brent L. & Somero, George N.	Mol Biol Evol	29	10	October	3061--3070	2012	6	Experimental and Computational Study	Train or benchmark an algorithm	evaluate method on representative/non-redundant set			5 proteins
Functional inference by ProtoNet family tree: the uncharacterized proteome of Daphnia pulex	rappoport_functional_2013	Rappoport, Nadav & Linial, Michal	BMC Bioinformatics	14		February		2013	0	Method	Augment a non-SCOP dataset with SCOP classification							superfamily, family,domain
Functional prediction of binding pockets	kontoyianni_functional_2012	Kontoyianni, Maria & Rosnick, Christopher B.	J Chem Inf Model	52	3		824â€“833	2012	2	Method	Computational study of protein structure or evolution	study part of protein space	search for similar protein domains	search for homologs		collect data set from different SCOP families and superfamilies		family, protein
Functional site plasticity in domain superfamilies	dessailly_functional_2013	Dessailly, Benoit H.; Dawson, Natalie L.; Mizuguchi, Kenji & Orengo, Christine A.	Biochim Biophys Acta	1834	5	May	874--889	2013	2	Computational Study	Cited but did not use					cite previous studies		superfamily
Further Evidence for the Likely Completeness of the Library of Solved Single Domain Protein Structures	skolnick_further_2012	Skolnick, Jeffrey; Zhou, Hongyi & Brylinski, Michal	Journal of Physical Chemistry B	116	23	June	6654--6664	2012	16	Computational Study	Cited but did not use	refer to prior work that uses SCOP data
Genome3D: a UK collaborative project to annotate genomic sequences with predicted 3D structures based on SCOP and CATH domains	lewis_genome3d:_2013	Lewis, Tony E.; Sillitoe, Ian; Andreeva, Antonina; Blundell, Tom L.; Buchan, Daniel WA; Chothia, Cyrus; Cuff, Alison; Dana, Jose M.; Filippis, Ioannis & Gough, Julian	Nucleic Acids Res	41	D1		D499â€“D507	2013	8	Database	Augment a non-SCOP dataset with SCOP classification							class,fold,superfamily,family,protein,species,domain
Genome-wide structural modelling of TCR-pMHC interactions	liu_genome-wide_2013	Liu, I.-Hsin; Lo, Yu-Shu & Yang, Jinn-Moon	BMC Genomics	14		October	S5	2013	0	Method	Investigate classification of one protein or a small set of proteins							family
GFam: a platform for automatic annotation of gene families	sasidharan_gfam:_2012	Sasidharan, Rajkumar; Nepusz, TamÃ¡s; Swarbreck, David; Huala, Eva & Paccanaro, Alberto	Nucleic Acids Res	40	19		e152â€“e152	2012	1	Method	Derive database from SCOP and/or ASTRAL						SUPERFAMILY	superfamily, domain
Giant viruses coexisted with the cellular ancestors and represent a distinct supergroup along with superkingdoms Archaea, Bacteria and Eukarya	nasir_giant_2012	Nasir, Arshan; Kim, Kyung M. & Caetano-Anolles, Gustavo	BMC Evol Biol	12	1		156	2012	18	Computational Study	Computational study of protein structure or evolution	all proteins						superfamily
Global analysis of chaperone effects using a reconstituted cell-free translation system	niwa_global_2012	Niwa, Tatsuya; Kanamori, Takashi; Ueda, Takuya & Taguchi, Hideki	Proc Natl Acad Sci USA	109	23		8937â€“8942	2012	17	Computational Study	Computational study of protein structure or evolution	all proteins						class
Golden triangle for folding rates of globular proteins	garbuzynskiy_golden_2013	Garbuzynskiy, Sergiy O.; Ivankov, Dmitry N.; Bogatyreva, Natalya S. & Finkelstein, Alexei V.	Proc Natl Acad Sci USA	110	1	January	147--150	2013	7	Computational Study	Computational study of protein structure or evolution	all proteins				globular proteins		class, domain
Graph-based methods for protein structure comparison	fober_graph-based_2013	Fober, Thomas; Mernberger, Marco; Klebe, Gerhard & Huellermeier, Eyke	Wiley Interdisciplinary Reviews-Data Mining and Knowledge Discovery	3	5	September	307--320	2013	0	Paper Unavailable
Guardians of the actin monomer	xue_guardians_2013	Xue, Bo & Robinson, Robert C.	European Journal of Cell Biology	92	2014-10-11	November	316--332	2013	2	Review	Investigate classification of one protein or a small set of proteins							family
Half a century of Ramachandran plots	carugo_half_2013	Carugo, Oliviero & Carugo, Kristina Djinovic	Acta Crystallogr D Biol Crystallogr	69		August	1333--1341	2013	2	Review	Computational study of protein structure or evolution	all proteins				Plot phi and psi angles from ASTRAL data		domain
HELANAL-Plus: a web server for analysis of helix geometry in protein structures	kumar_helanal-plus:_2012	Kumar, Prasun & Bansal, Manju	J Biomol Struct Dyn	30	6		773--783	2012	7	Method	Train or benchmark an algorithm	evaluate method on representative/non-redundant set
Helical ambivalency induced by point mutations	bhattacharjee_helical_2013	Bhattacharjee, Nicholus & Biswas, Parbati	BMC Struct Biol	13	1		9	2013	0	Computational Study	Computational study of protein structure or evolution	all proteins						class
HEMD: An Integrated Tool of Human Epigenetic Enzymes and Chemical Modulators for Therapeutics	huang_hemd:_2012	Huang, Zhimin; Jiang, Haiming; Liu, Xinyi; Chen, Yingyi; Wong, Jiemin; Wang, Qi; Huang, Wenkang; Shi, Ting & Zhang, Jian	PLOS One	7	6	June	e39917	2012	2	Database	Augment a non-SCOP dataset with SCOP classification							class,fold,superfamily,family,domain
HHblits: lightning-fast iterative protein sequence searching by HMM-HMM alignment	remmert_hhblits:_2012	Remmert, Michael; Biegert, Andreas; Hauser, Andreas & Soeding, Johannes	Nat Methods	9	2	February	173--175	2012	105	Method	Train or benchmark an algorithm	validate against SCOP data			5000			superfamily, fold
Hierarchical Classification of Protein Folds Using a Novel Ensemble Classifier	lin_hierarchical_2013	Lin, Chen; Zou, Ying; Qin, Ji; Liu, Xiangrong; Jiang, Yi; Ke, Caihuan & Zou, Quan	PLOS One	8	2			2013	7	Method	Train or benchmark an algorithm	validate against SCOP data						class, fold	yes
Highly Abundant Proteins Favor More Stable 3D Structures in Yeast	serohijos_highly_2013	Serohijos, Adrian WR; Lee, S. Y. & Shakhnovich, Eugene I.	Biophysical journal	104	3		L1â€“L3	2013	3	Computational Study	Investigate classification of one protein or a small set of proteins							domain
Highly covarying residues have a functional role in antibody constant domains	proctor_highly_2013	Proctor, Elizabeth A.; Kota, Pradeep; Demarest, Stephen J.; Caravella, Justin A. & Dokholyan, Nikolay V.	Proteins					2013	1	Computational Study	Investigate classification of one protein or a small set of proteins							superfamily, family
High-quality protein backbone reconstruction from alpha carbons using gaussian mixture models	moore_high-quality_2013	Moore, Benjamin L.; Kelley, Lawrence A.; Barber, James; Murray, James W. & MacDonald, James T.	J Comput Chem	34	22	August	1881--1889	2013	0	Method	Train or benchmark an algorithm	evaluate method on representative/non-redundant set							yes
H-InvDB in 2013: an omics study platform for human functional gene and transcript discovery	takeda_h-invdb_2013	Takeda, Jun-ichi; Yamasaki, Chisato; Murakami, Katsuhiko; Nagai, Yoko; Sera, Miho; Hara, Yuichiro; Obi, Nobuo; Habara, Takuya; Gojobori, Takashi & Imanishi, Tadashi	Nucleic Acids Res	41	D1	January	D915--D919	2013	10	Database	Augment a non-SCOP dataset with SCOP classification							domain
How Many Protein-Protein Interactions Types Exist in Nature?	garma_how_2012	Garma, Leonardo; Mukherjee, Srayanta; Mitra, Pralay & Zhang, Yang	PLOS One	7	6	June	e38913	2012	7	Computational Study	Cited but did not use	background on protein structure classification
How old is my gene?	capra_how_2013	Capra, John A.; Stolzer, Maureen; Durand, Dannie & Pollard, Katherine S.	Trends in Genetics	29	11	November	659--668	2013	1	Review	Cited but did not use	background on protein structure classification
How to evaluate performance of prediction methods? Measures and their interpretation in variation effect analysis			BMC Genomics						19	Computational Study	Cited but did not use
Human Cytomegalovirus Gene UL76 Induces IL-8 Expression through Activation of the DNA Damage Response	costa_human_2013	Costa, Helena; Nascimento, Rute; Sinclair, John & Parkhouse, Robert Michael Evans	PLOS Pathog	9	9	September	e1003609	2013	4	Experimental Study	Computational study of protein structure or evolution	study part of protein space	search for similar protein domains	search for homologs			use SCOP directly	superfamily
Human Prostatic Acid Phosphatase: Structure, Function and Regulation	muniyan_human_2013	Muniyan, Sakthivel; Chaturvedi, Nagendra K.; Dwyer, Jennifer G.; LaGrange, Chad A.; Chaney, William G. & Lin, Ming-Fong	International journal of molecular sciences	14	5		10438â€“10464	2013	6	Review	Investigate classification of one protein or a small set of proteins							class
IDEAL: Intrinsically Disordered proteins with Extensive Annotations and Literature	fukuchi_ideal:_2012	Fukuchi, Satoshi; Sakamoto, Shigetaka; Nobe, Yukiko; Murakami, Seiko D.; Amemiya, Takayuki; Hosoda, Kazuo; Koike, Ryotaro; Hiroaki, Hidekazu & Ota, Motonori	Nucleic Acids Res	40	D1	January	D507--D511	2012	14	Database	Augment a non-SCOP dataset with SCOP classification							domain
Identification and characterization of a previously undescribed family of sequence-specific DNA-binding domains	lohse_identification_2013	Lohse, Matthew B.; Hernday, Aaron D.; Fordyce, Polly M.; Noiman, Liron; Sorrells, Trevor R.; Hanson-Smith, Victor; Nobile, Clarissa J.; DeRisi, Joseph L. & Johnson, Alexander D.	Proc Natl Acad Sci USA	110	19		7660â€“7665	2013	12	Experimental and Computational Study	Cited but did not use	background on protein structure classification
Identification of Catalytic Residues Using a Novel Feature that Integrates the Microenvironment and Geometrical Location Properties of Residues	han_identification_2012	Han, Lei; Zhang, Yong-Jun; Song, Jiangning; Liu, Ming S. & Zhang, Ziding	PLOS One	7	7	July		2012	3	Method	Augment a non-SCOP dataset with SCOP classification							class,fold,superfamily,family,domain
Identification of domains in protein structures from the analysis of intramolecular interactions	genoni_identification_2012	Genoni, Alessandro; Morra, Giulia & Colombo, Giorgio	The Journal of Physical Chemistry B	116	10		3331â€“3343	2012	6	Method	Train or benchmark an algorithm	validate against SCOP data						domain
Identification of novel components of NAD-utilizing metabolic pathways and prediction of their biochemical functions	de_souza_identification_2012	de Souza, Robson Francisco & Aravind, L.	Mol Biosyst	8	6		1661--1677	2012	9	Computational Study	Investigate classification of one protein or a small set of proteins							fold
Identification of Nucleotide-Binding Sites in Protein Structures: A Novel Approach Based on Nucleotide Modularity	parca_identification_2012	Parca, Luca; Gherardini, Pier Federico; Truglio, Mauro; Mangone, Iolanda; FerrÃ¨, Fabrizio; Helmer-Citterich, Manuela & Ausiello, Gabriele	PLOS One	7	11		e50240	2012	2	Method	Train or benchmark an algorithm	validate against SCOP data						fold
Identification of Similar Binding Sites to Detect Distant Polypharmacology	jalencas_identification_2013	Jalencas, Xavier & Mestres, Jordi	Molecular Informatics	32	2014-11-12	December	976--990	2013	0	Review	Augment a non-SCOP dataset with SCOP classification				2500			fold, superfamily, family,domain
Identifying structural domains of proteins using clustering	feldman_identifying_2012	Feldman, Howard J.	BMC Bioinformatics	13	1		286	2012	1	Method	Train or benchmark an algorithm	validate against SCOP data						domain
iLoops: a protein-protein interaction prediction server based on structural features	planas-iglesias_iloops:_2013	Planas-Iglesias, Joan; Marin-Lopez, Manuel A.; Bonet, Jaume; Garcia-Garcia, Javier & Oliva, Baldo	Bioinformatics	29	18	September	2360--2362	2013	2	Method	Computational study of protein structure or evolution	study part of protein space	search for similar protein domains	search for homologs			BLAST	domain
Immunoglobulin domains in Escherichia coli and other enterobacteria: from pathogenesis to applications in antibody technologies	bodelon_immunoglobulin_2013	Bodelon, Gustavo; Palomino, Carmen & Angel Fernandez, Luis	Fems Microbiology Reviews	37	2	March	204--250	2013	3	Review	Computational study of protein structure or evolution	study part of protein space	search for similar protein domains	search for similar structures				fold, superfamily
Implicit Solvation Parameters Derived from Explicit Water Forces in Large-Scale Molecular Dynamics Simulations	kleinjung_implicit_2012	Kleinjung, Jens; Scott, Walter R. P.; Allison, Jane R.; van Gunsteren, Wilfred F. & Fraternali, Franca	Journal of Chemical Theory and Computation	8	7	July	2391--2403	2012	5	Method	Train or benchmark an algorithm	evaluate method on representative/non-redundant set
Improved Detection of Remote Homologues Using Cascade PSI-BLAST: Influence of Neighbouring Protein Families on Sequence Coverage	kaushik_improved_2013	Kaushik, Swati; Mutt, Eshita; Chellappan, Ajithavalli; Sankaran, Sandhya; Srinivasan, Narayanaswamy & Sowdhamini, Ramanathan	PLOS One	8	2		e56449	2013	2	Method	Train or benchmark an algorithm	validate against SCOP data						fold, superfamily, family
Improved estimates of coordinate error for molecular replacement	oeffner_improved_2013	Oeffner, Robert D.; Bunkoczi, Gabor; McCoy, Airlie J. & Read, Randy J.	Acta Crystallogr D Biol Crystallogr	69		November	2209--2215	2013	4	Method	Augment a non-SCOP dataset with SCOP classification							class
Improved method for predicting protein fold patterns with ensemble classifiers	chen_improved_2012	Chen, Weicheng; Liu, Xiangrong; Huang, Yong; Jiang, Yi; Zou, Quan & Lin, Chen	Genetics and Molecular Research	11	1		174â€“181	2012	4	Method	Train or benchmark an algorithm	validate against SCOP data						fold
In silico studies of Echinococcus granulosus FABPs	esteves_silico_2013	Esteves, Adriana & Paulino Zunini, Margot	J Biomol Struct Dyn	31	2		224â€“239	2013	1	Computational Study	Investigate classification of one protein or a small set of proteins							superfamily
In silico study on the effect of surface lysines and arginines on the electrostatic interactions and protein stability	sokalingam_silico_2013	Sokalingam, Sriram; Madan, Bharat; Raghunathan, Govindan & Lee, Sun-Gu	Biotechnology and Bioprocess Engineering	18	1		18â€“26	2013	3	Computational Study	Augment a non-SCOP dataset with SCOP classification				10			fold
In vivo translation rates can substantially delay the cotranslational folding of the Escherichia coli cytosolic proteome	ciryam_vivo_2013	Ciryam, Prajwal; Morimoto, Richard I.; Vendruscolo, Michele; Dobson, Christopher M. & O'Brien, Edward P.	Proc Natl Acad Sci USA	110	2	January	E132--E140	2013	6	Computational study	Investigate classification of one protein or a small set of proteins				500			domain
Incorporating Secondary Structural Features into Sequence Information for Predicting Protein Structural Class	liao_incorporating_2013	Liao, Bo; Peng, Ting; Chen, Haowen & Lin, Yaping	Protein Pept Lett	20	10	October	1079--1087	2013	0	Paper Unavailable
Increasing Sequence Search Sensitivity with Transitive Alignments	malde_increasing_2013	Malde, Ketil & Furmanek, Tomasz	PLOS One	8	2		e54422	2013	0	Method	Train or benchmark an algorithm	validate against SCOP data						fold, superfamily
IndelFR: a database of indels in protein structures and their flanking regions	zhang_indelfr:_2012	Zhang, Zheng; Xing, Cheng; Wang, Lushan; Gong, Bin & Liu, Hui	Nucleic Acids Res	40	D1	January	D512--D518	2012	2	Database	Computational study of protein structure or evolution	all proteins						superfamily
Inferences from structural comparison: flexibility, secondary structure wobble and sequence alignment optimization	zhang_inferences_2012	Zhang, Gaihua & Su, Zhen	BMC Bioinformatics	13		September	S12	2012	1	Computational study	Augment a non-SCOP dataset with SCOP classification							fold
Inherent Relationships among Different Biophysical Prediction Methods for Intrinsically Disordered Proteins	jin_inherent_2013	Jin, Fan & Liu, Zhirong	Biophysical journal	104	2		488â€“495	2013	4	Assessment	Train or benchmark an algorithm	validate against SCOP data						fold, superfamily	yes
Insights into the Fold Organization of TIM Barrel from Interaction Energy Based Structure Networks	vijayabaskar_insights_2012	Vijayabaskar, M. S. & Vishveshwara, Saraswathi	PLOS Comput Biol	8	5		e1002505	2012	4	Computational Study	Computational study of protein structure or evolution	study part of protein space				Tim-barrel fold		fold, family, domain
Interaction signatures stabilizing the NAD(P)-binding Rossmann fold: a structure network approach	bhattacharyya_interaction_2012	Bhattacharyya, Moitrayee; Upadhyay, Roopali & Vishveshwara, Saraswathi	PLOS One	7	12		e51676	2012	1	Computational Study	Computational study of protein structure or evolution	study part of protein space						fold
Inter-domain movements in polyketide synthases: a molecular dynamics study	anand_inter-domain_2012	Anand, Swadha & Mohanty, Debasisa	Mol Biosyst	8	4		1157--1171	2012	2	Computational Study	Cited but did not use	background on protein structure classification
InterEvol database: exploring the structure and evolution of protein complex interfaces	faure_interevol_2012	Faure, Guilhem; Andreani, Jessica & Guerois, Raphael	Nucleic Acids Res	40	D1	January	D847--D856	2012	11	Database	Augment a non-SCOP dataset with SCOP classification						Hhsearch	superfamily
Intrinsically disordered proteins in human mitochondria	ito_intrinsically_2012	Ito, Masahiro; Tohsato, Yukako; Sugisawa, Hitoshi; Kohara, Shohei; Fukuchi, Satoshi; Nishikawa, Ikuko & Nishikawa, Ken	Genes to Cells	17	10		817â€“825	2012	2	Computational Study	Computational study of protein structure or evolution	study part of protein space	search for similar protein domains	search for homologs				family
Is Renalase a Novel Player in Catecholaminergic Signaling? The Mystery of the Catalytic Activity of an Intriguing New Flavoenzyme	baroni_is_2013	Baroni, Sara; Milani, Mario; Pandini, Vittorio; Pavesi, Giulio; Horner, David & Aliverti, Alessandro	Current Pharmaceutical Design	19	14	April	2540--2551	2013	4	Paper Unavailable
IS-Dom: a dataset of independent structural domains automatically delineated from protein structures	ebina_is-dom:_2013	Ebina, Teppei; Umezawa, Yuki & Kuroda, Yutaka	Journal of Computer-Aided Molecular Design	27	5	May	419--426	2013	1	Method	Train or benchmark an algorithm	validate against SCOP data						domain
J-TM Align: Efficient Comparison of Protein Structure Based on TM-Align	guzzi_j-tm_2013	Guzzi, Pietro H.; Veltri, Pierangelo & Cannataro, Mario	Current Bioinformatics	8	2	April	220--225	2013	0	Paper Unavailable
KB-Rank: efficient protein structure and functional annotation identification via text query	julfayev_kb-rank:_2012	Julfayev, Elchin S; McLaughlin, Ryan J; Tao, Yi-Ping & McLaughlin, William A	J Struct Funct Genomics	13	2	June	101--110	2012	0	Method	Augment a non-SCOP dataset with SCOP classification							superfamily,domain
kClust: fast and sensitive clustering of large protein sequence databases			BMC Bioinformatics						4	Method	Train or benchmark an algorithm							family
KD4v: comprehensible knowledge discovery system for missense variant	luu_kd4v:_2012	Luu, Tien-Dao; Rusu, Alin; Walter, Vincent; Linard, Benjamin; Poidevin, Laetitia; Ripp, Raymond; Moulinier, Luc; Muller, Jean; Raffelsberger, Wolfgang; Wicker, Nicolas; Lecompte, Odile; Thompson, Julie D.; Poch, Olivier & Nguyen, Hoan	Nucleic Acids Res	40	W1	July	W71--W75	2012	8	Method	Augment a non-SCOP dataset with SCOP classification							fold
KIDFamMap: a database of kinase-inhibitor-disease family maps for kinase inhibitor selectivity and binding mechanisms	chiu_kidfammap:_2013	Chiu, Yi-Yuan; Lin, Chih-Ta; Huang, Jhang-Wei; Hsu, Kai-Cheng; Tseng, Jen-Hu; You, Syuan-Ren & Yang, Jinn-Moon	Nucleic Acids Res	41	D1	January	D430--D440	2013	0	Database	Cited but did not use	background on protein structure classification
Kinetic properties of alternatively spliced isoforms of laccase-2 from Tribolium castaneum and Anopheles gambiae	gorman_kinetic_2012	Gorman, Maureen J; Sullivan, Lucinda I; Nguyen, Thi D T; Dai, Huaien; Arakane, Yasuyuki; Dittmer, Neal T; Syed, Lateef U; Li, Jun; Hua, Duy H & Kanost, Michael R	Insect biochemistry and molecular biology	42	3	March	193--202	2012	7	Computational Study	Investigate classification of one protein or a small set of proteins							domain
Large-Scale Modelling of the Divergent Spectrin Repeats in Nesprins: Giant Modular Proteins	autore_large-scale_2013	Autore, Flavia; Pfuhl, Mark; Quan, Xueping; Williams, Aisling; Roberts, Roland G.; Shanahan, Catherine M. & Fraternali, Franca	PLOS One	8	5	May		2013	7	Computational Study	Investigate classification of one protein or a small set of proteins							domain
LB3D: A Protein Three-Dimensional Substructure Search Program Based on the Lower Bound of a Root Mean Square Deviation Value	terashi_lb3d:_2012	Terashi, Genki; Shibuya, Tetsuo & Takeda-Shitaka, Mayuko	Journal of computational biology	19	5	May	493--503	2012	1	Method	Train or benchmark an algorithm	evaluate method on representative/non-redundant set
LNA: Fast Protein Structural Comparison Using a Laplacian Characterization of Tertiary Structure	bonnel_lna:_2012	Bonnel, Nicolas & Marteau, Pierre-Francois	IEEE/ACM Trans Comp Biol Bioinform	9	5	October	1451--1458	2012	3	Method	Train or benchmark an algorithm	validate against SCOP data						family
Local Conformational Changes in the DNA Interfaces of Proteins	sunami_local_2013	Sunami, Tomoko & Kono, Hidetoshi	PLOS One	8	2		e56080	2013	3	Computational Study	Investigate classification of one protein or a small set of proteins							fold
Local Network Patterns in Protein-Protein Interfaces	luo_local_2013	Luo, Qiang; Hamer, Rebecca; Reinert, Gesine & Deane, Charlotte M.	PLOS One	8	3		e57031	2013	0	Computational Study	Investigate classification of one protein or a small set of proteins							domain
Local Structural Differences in Homologous Proteins: Specificities in Different SCOP Classes	joseph_local_2012	Joseph, Agnel Praveen; ValadiÃ©, HÃ©lÃ¨ne; Srinivasan, Narayanaswamy & de Brevern, Alexandre G.	PLOS One	7	6		e38805	2012	3	Computational Study	Train or benchmark an algorithm	evaluate method on representative/non-redundant set				statistics on protein block signatures in SCOP classes
LUCApedia: a database for the study of ancient life	goldman_lucapedia:_2013	Goldman, Aaron David; Bernhard, Tess M.; Dolzhenko, Egor & Landweber, Laura F.	Nucleic Acids Res	41	D1	January	D1079--D1082	2013	3	Database	Cited but did not use	refer to prior work that uses SCOP data
LUD, a new protein domain associated with lactate utilization	hwang_lud_2013	Hwang, William C.; Bakolitsa, Constantina; Punta, Marco; Coggill, Penelope C.; Bateman, Alex; Axelrod, Herbert L.; Rawlings, Neil D.; Sedova, Mayya; Peterson, Scott N.; Eberhardt, Ruth Y.; Aravind, L.; Pascual, Jaime & Godzik, Adam	BMC Bioinformatics	14		November	341	2013	0	Experimental Study	Investigate classification of one protein or a small set of proteins							fold, superfamily
Mapping small molecule binding data to structural domains	kruger_mapping_2012	Kruger, Felix A; Rostom, Raghd & Overington, John P	BMC Bioinformatics	13 Suppl 17			S11	2012	5	Method	Cited but did not use	background on protein structure classification
Mapping the Anopheles gambiae Odorant Binding Protein 1 (AgamOBP1) using modeling techniques, site directed mutagenesis, circular dichroism and ligand binding assays	rusconi_mapping_2012	Rusconi, B.; Maranhao, A. C.; Fuhrer, J. P.; Krotee, P.; Choi, S. H.; Grun, F.; Thireou, T.; Dimitratos, S. D.; Woods, D. F.; Marinotti, O.; Walter, M. F. & Eliopoulos, E.	Biochim Biophys Acta	1824	8	August	947--953	2012	4	Experimental and Computational Study	Computational study of protein structure or evolution	study part of protein space	search for similar protein domains	search for homologs			SCOP family	family
Mass spectrometry in the proteome analysis of mature cereal kernels	cunsolo_mass_2012	Cunsolo, Vincenzo; Muccilli, Vera; Saletti, Rosaria & Foti, Salvatore	Mass Spectrometry Reviews	31	4	August	448--465	2012	7	Review	Cited but did not use	background on protein structure classification
Mdm10 is an ancient eukaryotic porin co-occurring with the ERMES complex	flinner_mdm10_2013	Flinner, Nadine; Ellenrieder, Lars; Stiller, Sebastian B.; Becker, Thomas; Schleiff, Enrico & Mirus, Oliver	Biochim Biophys Acta	1833	12	December	3314--3325	2013	4	Experimental and Computational Study	Train or benchmark an algorithm	validate against SCOP data						fold
Measuring and comparing structural fluctuation patterns in large protein datasets	fuglebakk_measuring_2012	Fuglebakk, Edvin; Echave, JuliÃ¡n & Reuter, Nathalie	Bioinformatics	28	19		2431â€“2440	2012	7	Assessment	Train or benchmark an algorithm	validate against SCOP data						superfamily
Mechanisms of Protein Sequence Divergence and Incompatibility	wellner_mechanisms_2013	Wellner, Alon; Gurevich, Maria Raitses & Tawfik, Dan S.	Plos Genetics	9	7	July		2013	2	Computational Study	Computational study of protein structure or evolution	study part of protein space						fold, family
Membrane Topology and Predicted RNA-Binding Function of the 'Early Responsive to Dehydration (ERD4)' Plant Protein	rai_membrane_2012	Rai, Archana; Suprasanna, Penna; D'Souza, Stanislaus F. & Kumar, Vinay	PLOS One	7	3	March	e32658	2012	2	Computational Study	Augment a non-SCOP dataset with SCOP classification				5			superfamily
MESSA: MEta-server for protein sequence analysis	cong_messa:_2012	Cong, Qian & Grishin, Nick V.	BMC biology	10	1		82	2012	6	Web server	Computational study of protein structure or evolution	study part of protein space	search for similar protein domains	search for homologs		provide classification prediction		class, fold, superfamily, family, domain
Meta-Analysis of General Bacterial Subclades in Whole-Genome Phylogenies Using Tree Topology Profiling	meinel_meta-analysis_2012	Meinel, Thomas & Krause, Antje	Evolutionary Bioinformatics	8			489--525	2012	0	Method	Cited but did not use	refer to prior work that uses SCOP data
MetaBase-the wiki-database of biological databases	bolser_metabase-wiki-database_2012	Bolser, Dan M.; Chibon, Pierre-Yves; Palopoli, Nicolas; Gong, Sungsam; Jacob, Daniel; Del Angel, Victoria Dominguez; Swan, Dan; Bassi, Sebastian; Gonzalez, Virginia; Suravajhala, Prashanth; Hwang, Seungwoo; Romano, Paolo; Edwards, Rob; Bishop, Bryan; Eargle, John; Shtatland, Timur; Provart, Nicholas J.; Clements, Dave; Renfro, Daniel P.; Bhak, Daeui & Bhak, Jong	Nucleic Acids Res	40	D1	January	D1250--D1254	2012	6	Database	Cited but did not use	background on protein structure classification
Metal binding properties and structure of a type III metallothionein from the metal hyperaccumulator plant Noccaea caerulescens			Biochim Biophys Acta						6	Experimental Study	Augment a non-SCOP dataset with SCOP classification					cite previous studies		fold
MetalPDB: a database of metal sites in biological macromolecular structures	andreini_metalpdb:_2013	Andreini, Claudia; Cavallaro, Gabriele; Lorenzini, Serena & Rosato, Antonio	Nucleic Acids Res	41	D1	January	D312--D319	2013	9	Database	Augment a non-SCOP dataset with SCOP classification							class,fold,superfamily,family
MetalS(2): A Tool for the Structural Alignment of Minimal Functional Sites in Metal-Binding Proteins and Nucleic Acids	andreini_metals2:_2013	Andreini, Claudia; Cavallaro, Gabriele; Rosato, Antonio & Valasatava, Yana	J Chem Inf Model	53	11	November	3064--3075	2013	2	Method	Train or benchmark an algorithm	evaluate method on representative/non-redundant set
MICAN : a protein structure alignment algorithm that can handle Multiple-chains, Inverse alignments, C-alpha only models, Alternative alignments, and Non-sequential alignments	minami_mican_2013	Minami, Shintaro; Sawada, Kengo & Chikenji, George	BMC Bioinformatics	14		January		2013	5	Method	Computational study of protein structure or evolution	all proteins						class, domain
Microsecond folding experiments and simulations: a match is made	prigozhin_microsecond_2013	Prigozhin, M. B. & Gruebele, M.	Physical Chemistry Chemical Physics	15	10		3372â€“3388	2013	13	Review	Cited but did not use	background on protein structure classification
Mimicking the action of folding chaperones by Hamiltonian replica-exchange molecular dynamics simulations: Application in the refinement of de novo models	fan_mimicking_2012	Fan, Hao; Periole, Xavier & Mark, Alan E.	Proteins	80	7		1744â€“1754	2012	5	Computational Study	Augment a non-SCOP dataset with SCOP classification				15 proteins			class
Modeling of folds and folding pathways for some protein families of (alpha+beta)- and (alpha/beta)-classes	gordeev_modeling_2013	Gordeev, Alexey B. & Efimov, Alexander V.	J Biomol Struct Dyn	31	1	January	4--16	2013	0	Database	Cited but did not use	background on protein structure classification
Modeling Proteins Using a Super-Secondary Structure Library and NMR Chemical Shift Information	menon_modeling_2013	Menon, Vilas; Vallat, Brinda K.; Dybas, Joseph M. & Fiser, Andras	Structure	21	6	June	891--899	2013	0	Method	Train or benchmark an algorithm	evaluate method on representative/non-redundant set			100			fold
Modular Evolution and the Origins of Symmetry: Reconstruction of a Three-Fold Symmetric Globular Protein	broom_modular_2012	Broom, Aron; Doxey, Andrew C.; Lobsanov, Yuri D.; Berthin, Lisa G.; Rose, David R.; Howell, P. Lynne; McConkey, Brendan J. & Meiering, Elizabeth M.	Structure	20	1	January	161--171	2012	15	Computational Study	Computational study of protein structure or evolution	study part of protein space						fold
Molecular and Biochemical Analyses of the GH44 Module of CbMan5B/Cel44A, a Bifunctional Enzyme from the Hyperthermophilic Bacterium Caldicellulosiruptor bescii	ye_molecular_2012	Ye, Libin; Su, Xiaoyun; Schmitz, George E.; Moon, Young Hwan; Zhang, Jing; Mackie, Roderick I. & Cann, Isaac KO	Applied and environmental microbiology	78	19		7048â€“7059	2012	6	Experimental Study	Investigate classification of one protein or a small set of proteins							family
Molecular Evolution of Translin Superfamily Proteins Within the Genomes of Eubacteria, Archaea and Eukaryotes	gupta_molecular_2012	Gupta, Gagan D.; Kale, Avinash & Kumar, Vinay	Journal of Molecular Evolution	75	2014-05-06	December	155--167	2012	3	Computational Study	Investigate classification of one protein or a small set of proteins							superfamily
Molecular Modeling Comparison of the Performance of NS5b Polymerase Inhibitor (PSI-7977) on Prevalent HCV Genotypes	elfiky_molecular_2013	Elfiky, Abdo A.; Elshemey, Wael M.; Gawad, Wissam A. & Desoky, Omar S.	The protein journal	32	1		75â€“80	2013	5	Computational Study	Investigate classification of one protein or a small set of proteins							class,fold,superfamily,family
Molecular replacement then and now	scapin_molecular_2013	Scapin, Giovanna	Acta Crystallogr D Biol Crystallogr	69		November	2266--2275	2013	3	Review	Computational study of protein structure or evolution	all proteins				count the number of new SCOP folds added per year		fold
MoNetFamily: a web server to infer homologous modules and module-module interaction networks in vertebrates	lin_monetfamily:_2012	Lin, Chun-Yu; Lin, Yi-Wei; Yu, Shang-Wen; Lo, Yu-Shu & Yang, Jinn-Moon	Nucleic Acids Res	40	W1	July	W263--W270	2012	1	Method	Cited but did not use	background on protein structure classification
MSV3d: database of human MisSense variants mapped to 3D protein structure	luu_msv3d:_2012	Luu, Tien-Dao; Rusu, Alin-Mihai; Walter, Vincent; Ripp, Raymond; Moulinier, Luc; Muller, Jean; Toursel, Thierry; Thompson, Julie D.; Poch, Olivier & Nguyen, Hoan	Database: the journal of biological databases and curation			April	bas018	2012	8	Database	Augment a non-SCOP dataset with SCOP classification							fold
Multicopper oxidase-3 is a laccase associated with the peritrophic matrix of Anopheles gambiae	lang_multicopper_2012	Lang, Minglin; Kanost, Michael R. & Gorman, Maureen J.	PLOS One	7	3		e33985	2012	5	Experimental and Computational Study	Investigate classification of one protein or a small set of proteins							domain
Multiple graph regularized protein domain ranking	wang_multiple_2012	Wang, Jim Jing-Yan; Bensmail, Halima & Gao, Xin	BMC Bioinformatics	13		November		2012	1	Method	Train or benchmark an algorithm	validate against SCOP data						fold
Networks of Protein-Protein Interactions: From Uncertainty to Molecular Details			Molecular Informatics						7	Review	Cited but did not use
New families of carboxyl peptidases: serine-carboxyl peptidases and glutamic peptidases	oda_new_2012	Oda, Kohei	Journal of biochemistry	151	1		13â€“25	2012	8	Review	Computational study of protein structure or evolution	study part of protein space	search for similar protein domains	search for similar structures				fold, superfamily
New functional families (FunFams) in CATH to improve the mapping of conserved functional sites to 3D structures	sillitoe_new_2013	Sillitoe, Ian; Cuff, Alison L; Dessailly, Benoit H; Dawson, Natalie L; Furnham, Nicholas; Lee, David; Lees, Jonathan G; Lewis, Tony E; Studer, Romain A; Rentzsch, Robert; Yeats, Corin; Thornton, Janet M & Orengo, Christine A	Nucleic Acids Res	41	Database issue	January	D490--498	2013	54	Database	Computational study of protein structure or evolution	all proteins			all SCOP			fold, superfamily, domain
NMR Structure of Lipoprotein YxeF from Bacillus subtilis Reveals a Calycin Fold and Distant Homology with the Lipocalin Blc from Escherichia coli	wu_nmr_2012	Wu, Yibing; Punta, Marco; Xiao, Rong; Acton, Thomas B.; Sathyamoorthy, Bharathwaj; Dey, Fabian; Fischer, Markus; Skerra, Arne; Rost, Burkhard; Montelione, Gaetano T. & Szyperski, Thomas	PLOS One	7	6	June	e37404	2012	1	Experimental Study	Investigate classification of one protein or a small set of proteins					putatively classify protein in SCOP		fold,superfamily,family
Novel approach for selecting the best predictor for identifying the binding sites in DNA binding proteins	nagarajan_novel_2013	Nagarajan, R.; Ahmad, Shandar & Gromiha, M. Michael	Nucleic Acids Res	41	16	September	7606--7614	2013	1	Method	Augment a non-SCOP dataset with SCOP classification							class, fold, superfamily,family
Novel autoproteolytic and DNA-damage sensing components in the bacterial SOS response and oxidized methylcytosine-induced eukaryotic DNA demethylation systems	aravind_novel_2013	Aravind, L.; Anand, Swadha & Iyer, Lakshminarayan M.	Biol Direct	8		August		2013	2	Computational Study	Investigate classification of one protein or a small set of proteins							fold
Novel inositol catabolic pathway in Thermotoga maritima	rodionova_novel_2013	Rodionova, Irina A.; Leyn, Semen A.; Burkart, Michael D.; Boucher, Nathalie; Noll, Kenneth M.; Osterman, Andrei L. & Rodionov, Dmitry A.	Environmental microbiology					2013	2	Experimental and Computational Study	Computational study of protein structure or evolution	study part of protein space	search for similar protein domains	search for homologs			HHpred	superfamily, domain
NPIDB: nucleic acid-protein interaction database	kirsanov_npidb:_2013	Kirsanov, Dmitry D.; Zanegina, Olga N.; Aksianov, Evgeniy A.; Spirin, Sergei A.; Karyagina, Anna S. & Alexeevski, Andrei V.	Nucleic Acids Res	41	D1	January	D517--D523	2013	6	Database	Augment a non-SCOP dataset with SCOP classification							class,fold,superfamily,family
N-Terminal Domains in Two-Domain Proteins Are Biased to Be Shorter and Predicted to Fold Faster Than Their C-Terminal Counterparts	jacob_n-terminal_2013	Jacob, Etai; Unger, Ron & Horovitz, Amnon	Cell reports					2013	0	Computational Study	Computational study of protein structure or evolution	study part of protein space				two domain proteins, two per family		fold, domain		multi-domain proteins with all domains in the same family
Octarellin VI: Using Rosetta to Design a Putative Artificial (beta/alpha)(8) Protein	figueroa_octarellin_2013	Figueroa, Maximiliano; Oliveira, Nicolas; Lejeune, Annabelle; Kaufmann, Kristian W.; Dorr, Brent M.; Matagne, Andre; Martial, Joseph A.; Meiler, Jens & Van de Weerdt, Cecile	PLOS One	8	8	August		2013	2	Computational Study	Computational study of protein structure or evolution	study part of protein space						fold
Oligomerization Interface of RAGE Receptor Revealed by MS-Monitored Hydrogen Deuterium Exchange	sitkiewicz_oligomerization_2013	Sitkiewicz, Ewa; Tarnowski, Krzysztof; Poznanski, Jaroslaw; Kulma, Magdalena & Dadlez, Michal	PLOS One	8	10	October	e76353	2013	4	Computational Study	Computational study of protein structure or evolution	all proteins						fold
Oligomerization of the reversibly glycosylated polypeptide: its role during rice plant development and in the regulation of self-glycosylation	de_pino_oligomerization_2013	De Pino, Veronica; Marino Busjle, Cristina & Moreno, Silvia	Protoplasma	250	1	February	111--119	2013	0	Experimental Study	Investigate classification of one protein or a small set of proteins							superfamily,family
On the origin and evolution of thermophily: reconstruction of functional precambrian enzymes from ancestors of Bacillus	hobbs_origin_2012	Hobbs, Joanne K.; Shepherd, Charis; Saul, David J.; Demetras, Nicholas J.; Haaning, Svend; Monk, Colin R.; Daniel, Roy M. & Arcus, Vickery L.	Mol Biol Evol	29	2		825â€“835	2012	9	Experimental and Computational Study	Computational study of protein structure or evolution	study part of protein space	search for similar protein domains	search for similar structures		search for structures within a particular SCOP fold		fold
On the role of thermal backbone fluctuations in myoglobin ligand gate dynamics	krokhotin_role_2013	Krokhotin, Andrey; Niemi, Antti J. & Peng, Xubiao	Journal of Chemical Physics	138			175101	2013	1	Computational Study	Cited but did not use	background on protein structure classification
On the Universe of Protein Folds	kolodny_universe_2013	Kolodny, Rachel; Pereyaslavets, Leonid; Samson, Abraham O. & Levitt, Michael	Annual review of biophysics	42			559â€“582	2013	6	Review	Computational study of protein structure or evolution	all proteins				compare SCOP and CATH		class, fold, superfamily, family, domain
OPM database and PPM web server: resources for positioning of proteins in membranes	lomize_opm_2012	Lomize, Mikhail A.; Pogozheva, Irina D.; Joo, Hyeon; Mosberg, Henry I. & Lomize, Andrei L.	Nucleic Acids Res	40	D1	January	D370--D376	2012	50	Database	Augment a non-SCOP dataset with SCOP classification							superfamily,family
Optimization of Model Parameters for Describing the Amide I Spectrum of a Large Set of Proteins	karjalainen_optimization_2012	Karjalainen, Eeva-Liisa; Ersmark, Tore & Barth, Andreas	The Journal of Physical Chemistry B	116	16		4831â€“4842	2012	6	Method	Train or benchmark an algorithm	evaluate method on representative/non-redundant set
Optimization of profile-to-profile alignment parameters for one-dimensional threading	gniewek_optimization_2012	Gniewek, Pawel; Kolinski, Andrzej & Gront, Dominik	Journal of Computational Biology	19	7		879â€“886	2012	2	Method	Train or benchmark an algorithm	validate against SCOP data						family
Origin and Evolution of Protein Fold Designs Inferred from Phylogenomic Analysis of CATH Domain Structures in Proteomes	bukhari_origin_2013	Bukhari, Syed Abbas & Caetano-AnollÃ©s, Gustavo	PLOS Comput Biol	9	3		e1003009	2013	6	Computational Study	Computational study of protein structure or evolution	all proteins						fold, superfamily, family
Overcoming sequence misalignments with weighted structural superposition	khazanov_overcoming_2012	Khazanov, Nickolay A.; Damm-Ganamet, Kelly L.; Quang, Daniel X. & Carlson, Heather A.	Proteins	80	11	November	2523--2535	2012	1	Method	Cited but did not use	background on protein structure classification
Overlapping correlation clustering	bonchi_overlapping_2013	Bonchi, Francesco; Gionis, Aristides & Ukkonen, Antti	Knowledge and information systems				1â€“32	2013	0	Method	Train or benchmark an algorithm	validate against SCOP data						class, fold, superfamily, family, protein, species, domain
PACSY, a relational database management system for protein structure and chemical shift analysis	lee_pacsy_2012	Lee, Woonghee; Yu, Wookyung; Kim, Suhkmann; Chang, Iksoo; Lee, Weontae & Markley, John L.	Journal of biomolecular NMR	54	2		169â€“179	2012	4	Software	Augment a non-SCOP dataset with SCOP classification							class,domain
PASS2 version 4: An update to the database of structure-based sequence alignments of structural domain superfamilies	gandhimathi_pass2_2012	Gandhimathi, A.; Nair, Anu G. & Sowdhamini, R.	Nucleic Acids Res	40	D1	January	D531--D534	2012	5	Database	Derive database from SCOP and/or ASTRAL							superfamily
PBSword: a web server for searching similar protein-protein binding sites	pang_pbsword:_2012	Pang, Bin; Kuang, Xingyan; Zhao, Nan; Korkin, Dmitry & Shyu, Chi-Ren	Nucleic Acids Res	40	W1	July	W428--W434	2012	0	Method	Derive database from SCOP and/or ASTRAL							domain
PDB-2-PB: a curated online protein block sequence database	suresh_pdb-2-pb:_2012	Suresh, V.; Ganesan, K. & Parthasarathy, S.	JOURNAL OF APPLIED CRYSTALLOGRAPHY	45	1	February	127--129	2012	2	Database	Augment a non-SCOP dataset with SCOP classification							fold
PDBe: Protein Data Bank in Europe	velankar_pdbe:_2012	Velankar, S.; Alhroub, Y.; Best, C.; Caboche, S.; Conroy, M. J.; Dana, J. M.; Fernandez Montecelo, M. A.; van Ginkel, G.; Golovin, A.; Gore, S. P.; Gutmanas, A.; Haslam, P.; Hendrickx, P. M. S.; Heuson, E.; Hirshberg, M.; John, M.; Lagerstedt, I.; Mir, S.; Newman, L. E.; Oldfield, T. J.; Patwardhan, A.; Rinaldi, L.; Sahni, G.; Sanz-Garcia, E.; Sen, S.; Slowley, R.; Suarez-Uruena, A.; Swaminathan,…	Nucleic Acids Res	40	D1	January	D445--D452	2012	47	Database	Augment a non-SCOP dataset with SCOP classification							domain
PDB-scale analysis of known and putative ligand-binding sites with structural sketches	ito_pdb-scale_2012	Ito, Jun-Ichi; Tabei, Yasuo; Shimizu, Kana; Tomii, Kentaro & Tsuda, Koji	Proteins	80	3		747â€“763	2012	5	Method	Cited but did not use	background on protein structure classification
PepBind: A Comprehensive Database and Computational Tool for Analysis of Protein-peptide Interactions	das_pepbind:_2013	Das, Arindam Atanu; Sharma, Om Prakash; Kumar, Muthuvel Suresh; Krishna, Ramadas & Mathur, Premendu P.	Genomics Proteomics and Bioinformatics	11	4	August	241--246	2013	1	Database	Computational study of protein structure or evolution	study part of protein space	search for similar protein domains	search for similar structures				domain
PFClust: a novel parameter free clustering algorithm	mavridis_pfclust:_2013	Mavridis, Lazaros; Nath, Neetika & Mitchell, John BO	BMC Bioinformatics	14	1		1â€“21	2013	1	Method	Cited but did not use	background on protein structure classification				research context reference
Pharmacophore Binding Motifs for Nicotinamide Adenine Dinucleotide Analogues Across Multiple Protein Families: A Detailed Contact-Based Analysis of the Interaction between Proteins and NAD (P) Cofactors	giangreco_pharmacophore_2013	Giangreco, Ilenia & Packer, Martin J.	Journal of Medicinal Chemistry					2013	2	Computational Study	Augment a non-SCOP dataset with SCOP classification					fold distribution in pharmacophore		fold
Pine nut allergy: Clinical features and major allergens characterization	cabanillas_pine_2012	Cabanillas, Beatriz; Cheng, Hsiaopo; Grimm, Casey C.; Hurlburt, Barry K.; Rodriguez, Julia; Crespo, Jesus F. & Maleki, Soheila J.	MOLECULAR NUTRITION & FOOD RESEARCH	56	12	December	1884--1893	2012	5	Experimental Study	Investigate classification of one protein or a small set of proteins							class
Pleiotropic Roles of a Ribosomal Protein in Dictyostelium discoideum	amarnath_pleiotropic_2012	Amarnath, Smita; Kawli, Trupti; Mohanty, Smita; Srinivasan, Narayanaswamy & Nanjundiah, Vidyanand	PLOS One	7	2	February	e30644	2012	1	Experimental and Computational Study	Augment a non-SCOP dataset with SCOP classification							superfamily,domain
PocketAnnotate: towards site-based function annotation			Nucleic Acids Res						7	Method	Augment a non-SCOP dataset with SCOP classification							family
Porphyrin and heme metabolism and the porphyrias	bonkovsky_porphyrin_2013	Bonkovsky, Herbert L.; Guo, Jun-Tao; Hou, Weihong; Li, Ting; Narang, Tarun & Thapar, Manish	Comprehensive Physiology					2013	3	Review	Computational study of protein structure or evolution	study part of protein space				list SCOP stats on hemoproteins		superfamily		collect porphyrin folds
PoSSuM: a database of similar protein-ligand binding and putative pockets	ito_possum:_2012	Ito, Jun-Ichi; Tabei, Yasuo; Shimizu, Kana; Tsuda, Koji & Tomii, Kentaro	Nucleic Acids Res	40	D1	January	D541--D548	2012	10	Database	Augment a non-SCOP dataset with SCOP classification							class,fold,superfamily,family,domain
PPM-Dom: A novel method for domain position prediction	sun_ppm-dom:_2013	Sun, Jing; Jing, Runyu; Wang, Yuelong; Zhu, Tuanfei; Li, Menglong & Li, Yizhou	Computational Biology and Chemistry	47		December	8--15	2013	1	Method	Train or benchmark an algorithm	validate against SCOP data						domain
PredictFold-PSS-3D1D: A Protein Fold Recognition Server for Predicting Folds from the Twilight Zone Sequences	ganesan_predictfold-pss-3d1d:_2013	Ganesan, Kaliappan & Parthasarathy, Subbiah	Current Bioinformatics	8	5	November	552--556	2013	0	Paper Unavailable
Predicting enzymatic function from global binding site descriptors			Proteins						4	Method	Cited but did not use
Predicting metal-binding sites from protein sequence	passerini_predicting_2012	Passerini, Andrea; Lippi, Marco & Frasconi, Paolo	IEEE/ACM Trans Comp Biol Bioinform	9	1		203â€“213	2012	3	Method	Train or benchmark an algorithm	evaluate method on representative/non-redundant set
Predicting new indications for approved drugs using a proteochemometric method	dakshanamurthy_predicting_2012	Dakshanamurthy, Sivanesan; Issa, Naiem T.; Assefnia, Shahin; Seshasayee, Ashwini; Peters, Oakland J.; Madhavan, Subha; Uren, Aykut; Brown, Milton L. & Byers, Stephen W.	Journal of Medicinal Chemistry	55	15		6832â€“6848	2012	13	Method	Augment a non-SCOP dataset with SCOP classification				2000			fold, family
Predicting protein contact map using evolutionary and physical constraints by integer programming	wang_predicting_2013	Wang, Zhiyong & Xu, Jinbo	Bioinformatics	29	13	July	266--273	2013	5	Method	Train or benchmark an algorithm	evaluate method on representative/non-redundant set				CMapPro was trained on SCOP data			yes
Predicting Protein Structural Class by Incorporating Patterns of Over-Represented k-mers into the General form of Chou's PseAAC	qin_predicting_2012	Qin, Yu-Fang; Wang, Chun-Hua; Yu, Xiao-Qing; Zhu, Jie; Liu, Tai-Gang & Zheng, Xiao-Qi	Protein Pept Lett	19	4	April	388--397	2012	12	Paper Unavailable
Predicting the Binding Patterns of Hub Proteins: A Study Using Yeast Protein Interaction Networks	andorf_predicting_2013	Andorf, Carson M.; Honavar, Vasant & Sen, Taner Z.	PLOS One	8	2	February		2013	2	Method	Investigate classification of one protein or a small set of proteins							domain
Prediction of metal ion-binding sites in proteins using the fragment transformation method	lu_prediction_2012	Lu, Chih-Hao; Lin, Yu-Feng; Lin, Jau-Ji & Yu, Chin-Sheng	PLOS One	7	6		e39252	2012	3	Method	Train or benchmark an algorithm	evaluate method on representative/non-redundant set
Prediction of protein domain boundaries from inverse covariances	sadowski_prediction_2013	Sadowski, Michael I.	Proteins	81	2	February	253--260	2013	1	Method	Cited but did not use	background on protein structure classification
Prediction of protein domain with mRMR feature selection and analysis	li_prediction_2012	Li, Bi-Qing; Hu, Le-Le; Chen, Lei; Feng, Kai-Yan; Cai, Yu-Dong & Chou, Kuo-Chen	PLOS One	7	6		e39308	2012	24	Method	Cited but did not use	background on protein structure classification
Prediction of protein-protein binding free energies	vreven_prediction_2012	Vreven, Thom; Hwang, Howook; Pierce, Brian G & Weng, Zhiping	Protein Sci	21	3	March	396--404	2012	17	Method	Computational study of protein structure or evolution	all proteins				used data set that was non-redundant at the family level		family
Prediction of RNA binding proteins comes of age from low resolution to high resolution	zhao_prediction_2013	Zhao, Huiying; Yang, Yuedong & Zhou, Yaoqi	Mol Biosyst					2013	3	Review	Computational study of protein structure or evolution	study part of protein space				get the number of folds RNA-binding proteins are found in		fold
Predictive sequence analysis of the Candidatus Liberibacter asiaticus proteome	cong_predictive_2012	Cong, Qian; Kinch, Lisa N; Kim, Bong-Hyun & Grishin, Nick V	PLOS One	7	7		e41071	2012	4	Computational Study	Computational study of protein structure or evolution	study part of protein space	search for similar protein domains	search for homologs			HHSearch	class, fold, superfamily, family, domain
Prescont: Predicting protein-protein interfaces utilizing four residue properties	zellner_prescont:_2012	Zellner, Hermann; Staudigel, Martin; Trenner, Thomas; Bittkowski, Meik; Wolowski, Vincent; Icking, Christian & Merkl, Rainer	Proteins	80	1	January	154--168	2012	9	Method	Train or benchmark an algorithm	evaluate method on representative/non-redundant set
Probing the protein space for extending the detection of weak homology folds	gullotto_probing_2012	Gullotto, Danilo; Nolassi, Mario Salvatore; Bernini, Andrea; Spiga, Ottavia & Niccolai, Neri	Journal of theoretical biology					2012	1	Method	Train or benchmark an algorithm	evaluate method on representative/non-redundant set
ProBiS-database: precalculated binding site similarities and local pairwise alignments of PDB structures	konc_probis-database:_2012	Konc, Janez; Cesnik, Tomo; Konc, Joanna Trykowska; Penca, Matej & JaneÅ¾iÄ, DuÅ¡anka	J Chem Inf Model	52	2	February	604--612	2012	9	Database	Investigate classification of one protein or a small set of proteins							fold
ProDis-ContSHC: learning protein dissimilarity measures and hierarchical context coherently for protein-protein comparison in protein database retrieval	wang_prodis-contshc:_2012	Wang, Jingyan; Gao, Xin; Wang, Quanquan & Li, Yongping	BMC Bioinformatics	13	Suppl 7		S2	2012	1	Method	Train or benchmark an algorithm	validate against SCOP data						fold
PROGRESS IN COMPUTATIONAL STUDIES OF HOST-PATHOGEN INTERACTIONS	zhou_progress_2013	Zhou, Hufeng; Jin, Jingjing & Wong, Limsoon	J Bioinform Comput Biol	11	2	April	1230001	2013	4	Review	Augment a non-SCOP dataset with SCOP classification							superfamily,domain
Promiscuous domains: facilitating stability of the yeast protein-protein interaction network	pang_promiscuous_2012	Pang, Erli; Tan, Tao & Lin, Kui	Mol Biosyst	8	3		766--771	2012	3	Computional study	Cited but did not use	background on protein structure classification
Protein design by fusion: implications for protein structure prediction and evolution	skorupka_protein_2013	Skorupka, Katarzyna; Han, Seong Kyu; Nam, Hyun-Jun; Kim, Sanguk & Faham, Salem	Acta Crystallogr D Biol Crystallogr	69		December	2451--2460	2013	0	Experimental and Computational Study	Computational study of protein structure or evolution	study part of protein space	search for similar protein domains	search for similar structures			PDBefold	domain
Protein docking using case-based reasoning	ghoorah_protein_2013	Ghoorah, Anisah W.; Devignes, Marie-Dominique; Smail-Tabbone, Malika & Ritchie, David W.	Proteins	81	12	December	2150--2158	2013	1	Method	Cited but did not use	background on protein structure classification
Protein domain definition should allow for conditional disorder	yegambaram_protein_2013	Yegambaram, Kavestri; Bulloch, Esther M. M. & Kingston, Richard L.	Protein Sci	22	11	November	1502--1518	2013	1	Experimental and Computational Study	Cited but did not use	background on protein structure classification
Protein domain structure uncovers the origin of aerobic metabolism and the rise of planetary oxygen	kim_protein_2012	Kim, Kyung Mo; Qin, Tao; Jiang, Ying-Ying; Chen, Ling-Ling; Xiong, Min; Caetano-AnollÃ©s, Derek; Zhang, Hong-Yu & Caetano-AnollÃ©s, Gustavo	Structure	20	1		67â€“76	2012	7	Computational Study	Computational study of protein structure or evolution	all proteins						family, domain
Protein Folding in the 2D Hydrophobic-Hydrophilic (HP) Square Lattice Model is Chaotic	bahi_protein_2012	Bahi, Jacques M.; Cote, Nathalie; Guyeux, Christophe & Salomon, Michel	Cognitive Computation	4	1	March	98--114	2012	1	Paper Unavailable
Protein folding: is it simply surface to volume minimization?	mittal_protein_2013	Mittal, Aditya & Acharya, Chanchal	J Biomol Struct Dyn	31	9	September	953--955	2013	0	Computational Study	Computational study of protein structure or evolution	all proteins						class, domain
Protein interactions in 3D: From interface evolution to drug discovery	winter_protein_2012	Winter, Christof; Henschel, Andreas; Tuukkanen, Anne & Schroeder, Michael	Journal of Structural Biology	179	3		347â€“358	2012	7	Review	Cited but did not use	refer to prior work that uses SCOP data
Protein Remote Homology Detection by Combining Chou's Pseudo Amino Acid Composition and Profile-Based Protein Representation	liu_protein_2013	Liu, Bin; Wang, Xiaolong; Zou, Quan; Dong, Qiwen & Chen, Qingcai	Molecular Informatics	32	2014-09-10	October	775--782	2013	17	Method	Train or benchmark an algorithm	validate against SCOP data						superfamily,family	yes
Protein Secondary Structure Prediction with SPARROW	bettella_protein_2012	Bettella, Francesco; Rasinski, Dawid & Knapp, Ernst Walter	J Chem Inf Model	52	2	February	545--556	2012	4	Method	Train or benchmark an algorithm	evaluate method on representative/non-redundant set
Protein sequence comparison based on K-string dictionary			Gene						2	Method	Investigate classification of one protein or a small set of proteins							fold
Protein Similarity Networks Reveal Relationships among Sequence, Structure, and Function within the Cupin Superfamily	uberto_protein_2013	Uberto, Richard & Moomaw, Ellen W.	PLOS One	8	9	September	e74477	2013	4	Computational Study	Investigate classification of one protein or a small set of proteins							superfamily
Protein structural classification based on pseudo amino acid composition using SVM classifier	krajewski_protein_2013	Krajewski, Zbigniew & Tkacz, Ewaryst	Biocybernetics and Biomedical Engineering					2013	0	Method	Train or benchmark an algorithm	validate against SCOP data						class	yes
Protein structure alignment beyond spatial proximity	wang_protein_2013	Wang, Sheng; Ma, Jianzhu; Peng, Jian & Xu, Jinbo	Sci Rep	3				2013	7	Method	Train or benchmark an algorithm	evaluate method on representative/non-redundant set
Protein structure networks	greene_protein_2012	Greene, Lesley H.	Briefings in functional genomics	11	6		469â€“478	2012	3	Review	Cited but did not use	background on protein structure classification
Protein Structure Validation and Identification from Unassigned Residual Dipolar Coupling Data Using 2D-PDPA	fahim_protein_2013	Fahim, Arjang; Mukhopadhyay, Rishi; Yandle, Ryan; Prestegard, James H. & Valafar, Homayoun	Molecules	18	9		10162â€“10188	2013	0	Method	Computational study of protein structure or evolution	all proteins						fold
ProtoNet 6.0: organizing 10 million protein sequences in a compact hierarchical family tree	rappoport_protonet_2012	Rappoport, Nadav; Karsenty, Solange; Stern, Amos; Linial, Nathan & Linial, Michal	Nucleic Acids Res	40	D1	January	D313--D320	2012	9	Database	Augment a non-SCOP dataset with SCOP classification							superfamily
ProtoNet: charting the expanding universe of protein sequences			Nat Methods						2	Database	Cited but did not use
PSC: protein surface classification	tseng_psc:_2012	Tseng, Yan Yuan & Li, Wen-Hsiung	Nucleic Acids Res	40	Web Server issue	July	W435--439	2012	2	Database	Cited but did not use	background on protein structure classification
PSCDB: a database for protein structural change upon ligand binding	amemiya_pscdb:_2012	Amemiya, Takayuki; Koike, Ryotaro; Kidera, Akinori & Ota, Motonori	Nucleic Acids Res	40	D1	January	D554--D558	2012	8	Database	Derive database from SCOP and/or ASTRAL							family
Pseudomonas aeruginosa PA1006 is a Persulfide-Modified Protein that is Critical for Molybdenum Homeostasis	tombline_pseudomonas_2013	Tombline, Gregory; Schwingel, Johanna M.; Lapek Jr, John D.; Friedman, Alan E.; Darrah, Thomas; Maguire, Michael; Van Alst, Nadine E.; Filiatrault, Melanie J. & Iglewski, Barbara H.	PLOS One	8	2		e55593	2013	1	Experimental Study	Investigate classification of one protein or a small set of proteins					look up neighbor superfamilies		fold, superfamily
PSimScan: Algorithm and Utility for Fast Protein Similarity Search	kaznadzey_psimscan:_2013	Kaznadzey, Anna; Alexandrova, Natalia; Novichkov, Vladimir & Kaznadzey, Denis	PLOS One	8	3	March		2013	0	Method	Train or benchmark an algorithm	validate against SCOP data						fold	yes
PTS phosphorylation of Mga modulates regulon expression and virulence in the group A streptococcus	hondorp_pts_2013	Hondorp, Elise R.; Hou, Sherry C.; Hause, Lara L.; Gera, Kanika; Lee, Ching-En & McIver, Kevin S.	Molecular Microbiology	88	6	June	1176--1193	2013	6	Experimental and Computational Study	Computational study of protein structure or evolution	study part of protein space	search for similar protein domains	search for homologs				fold
PUTRACER: A NOVEL METHOD FOR IDENTIFICATION OF CONTINUOUS-DOMAINS IN MULTI-DOMAIN PROTEINS	arab_putracer:_2013	Arab, Seyed Shahriar; Gharamaleki, Mohammadbagher Parsa; Pashandi, Zaiddodine & Mobasseri, Rezvan	J Bioinform Comput Biol	11	1			2013	1	Method	Train or benchmark an algorithm	validate against SCOP data						domain
Quality assessment of protein model-structures based on structural and functional similarities	konopka_quality_2012	Konopka, Bogumil M.; Nebel, Jean-Christophe & Kotulska, Malgorzata	BMC Bioinformatics	13	1		242	2012	2	Method	Train or benchmark an algorithm	evaluate method on representative/non-redundant set
Quantifying protein modularity and evolvability: A comparison of different techniques	rorick_quantifying_2012	Rorick, Mary	Biosystems					2012	1	Review	Cited but did not use	background on protein structure classification
Raman spectroscopy of proteins: a review	rygula_raman_2013	Rygula, A.; Majzner, K.; Marzec, K. M.; Kaczor, A.; Pilarczyk, M. & Baranska, M.	Journal of Raman Spectroscopy					2013	5	Experimental Study	Augment a non-SCOP dataset with SCOP classification							class
Rampant Exchange of the Structure and Function of Extramembrane Domains between Membrane and Water Soluble Proteins	nam_rampant_2013	Nam, Hyun-Jun; Han, Seong Kyu; Bowie, James U. & Kim, Sanguk	PLOS Comput Biol	9	3	March	e1002997	2013	1	Computational Study	Augment a non-SCOP dataset with SCOP classification							class, fold
Random field model reveals structure of the protein recombinational landscape	romero_random_2012	Romero, Philip A. & Arnold, Frances H.	PLOS Comput Biol	8	10		e1002713	2012	2	Computational Study	Augment a non-SCOP dataset with SCOP classification							class
Random Matrix Theory Analysis of Cross Correlations in Molecular Dynamics Simulations of Macro-Biomolecules	yamanaka_random_2013	Yamanaka, Masanori	JOURNAL OF THE PHYSICAL SOCIETY OF JAPAN	82	8	August		2013	0	Method	Cited but did not use	background on protein structure classification
Rapid catalytic template searching as an enzyme function prediction procedure	nilmeier_rapid_2013	Nilmeier, Jerome P.; Kirshner, Daniel A.; Wong, Sergio E. & Lightstone, Felice C.	PLOS One	8	5		e62535	2013	5	Method	Cited but did not use	background on protein structure classification
Rebelling for a Reason: Protein Structural Outliers	arumugam_rebelling_2013	Arumugam, Gandhimathi; Nair, Anu G.; Hariharaputran, Sridhar & Ramanathan, Sowdhamini	PLOS One	8	9	September	e74416	2013	1	Computational Study	Computational study of protein structure or evolution	all proteins						superfamily, domain
Recognition Rules for Binding of Homeodomains to Operator DNA	chirgadze_recognition_2012	Chirgadze, Yu N.; Sivozhelezov, V. S.; Polozov, R. V.; Stepanenko, V. A. & Ivanov, V. V.	J Biomol Struct Dyn	29	4		715â€“731	2012	1	Computational Study	Computational study of protein structure or evolution	all proteins				number of families with dna-binding proteins		family
Recurrent Structural Motifs in Non-Homologous Protein Structures	johansson_recurrent_2013	Johansson, Maria U.; Zoete, Vincent & Guex, Nicolas	International journal of molecular sciences	14	4		7795â€“7814	2013	0	Computational Study	Augment a non-SCOP dataset with SCOP classification					search for classification for all proteins with particular motif		class, fold, superfamily,family
Reduced false positives in PDZ binding prediction using sequence and structural descriptors	hawkins_reduced_2012	Hawkins, John C.; Zhu, Hongbo; Teyra, Joan & Pisabarro, M. Teresa	IEEE/ACM Trans Comp Biol Bioinform	9	5		1492â€“1503	2012	0	Method	Investigate classification of one protein or a small set of proteins							domain
Relation between sequence and structure in membrane proteins	olivella_relation_2013	Olivella, Mireia; Gonzalez, Angel; Pardo, Leonardo & Deupi, Xavier	Bioinformatics	29	13		1589â€“1592	2013	3	Computational Study	Augment a non-SCOP dataset with SCOP classification					membrane proteins		family
Relocating the active-site lysine in rhodopsin and implications for evolution of retinylidene proteins	devine_relocating_2013	Devine, Erin L.; Oprian, Daniel D. & Theobald, Douglas L.	Proc Natl Acad Sci USA	110	33		13351â€“13355	2013	3	Experimental study	Investigate classification of one protein or a small set of proteins							fold
Representing and comparing protein folds and fold families using three-dimensional shape-density representations	mavridis_representing_2012	Mavridis, Lazaros; Ghoorah, Anisah W.; Venkatraman, Vishwesh & Ritchie, David W.	Proteins	80	2		530â€“545	2012	1	Method	Cited but did not use	background on protein structure classification
Residue mutations and their impact on protein structure and function: detecting beneficial and pathogenic changes	studer_residue_2013	Studer, Romain A.; Dessailly, Benoit H. & Orengo, Christine A.	Biochem J	449		February	581--594	2013	12	Review	Cited but did not use	refer to prior work that uses SCOP data						family
Restrictions to protein folding determined by the protein size	finkelstein_restrictions_2013	Finkelstein, Alexei V.; Bogatyreva, Natalya S. & Garbuzynskiy, Sergiy O.	Febs Letters					2013	2	Computational Study	Computational study of protein structure or evolution	all proteins						domain
Retinoid-Binding Proteins: Similar Protein Architectures Bind Similar Ligands via Completely Different Ways	zhang_retinoid-binding_2012	Zhang, Yu-Ru; Zhao, Yu-Qi & Huang, Jing-Fei	PLOS One	7	5	May	e36772	2012	6	Computational Study	Investigate classification of one protein or a small set of proteins							superfamily, family
Retrieving backbone string neighbors provides insights into structural modeling of membrane proteins	sun_retrieving_2012	Sun, Jiang-Ming; Li, Tong-Hua; Cong, Pei-Sheng; Tang, Sheng-Nan & Xiong, Wen-Wei	Molecular & cellular proteomics: MCP	11	7	July	M111.016808	2012	0	Method	Augment a non-SCOP dataset with SCOP classification					calculate number of folds in their database of non-redundant backbone strings		fold
Re-visiting protein-centric two-tier classification of existing DNA-protein complexes	malhotra_re-visiting_2012	Malhotra, Sony & Sowdhamini, Ramanathan	BMC Bioinformatics	13	1		165	2012	2	Method	Augment a non-SCOP dataset with SCOP classification							fold
Ribosomal history reveals origins of modern protein synthesis	harish_ribosomal_2012	Harish, Ajith & Caetano-AnollÃ©s, Gustavo	PLOS One	7	3		e32776	2012	19	Computational Study	Computational study of protein structure or evolution	all proteins						superfamily, domain
Ric-8: Different cellular roles for a heterotrimeric G-protein GEF	hinrichs_ric-8:_2012	Hinrichs, M. V.; Torrejon, M.; Montecino, M. & Olate, J.	Journal of Cellular Biochemistry	113	9	September	2797--2805	2012	9	Review	Investigate classification of one protein or a small set of proteins					get SCOP fold for template		fold			propose fold classification for a model
Rice transglutaminase gene: Identification, protein expression, functionality, light dependence and specific cell location	campos_rice_2013	Campos, N.; CastaÃ±Ã³n, S.; Urreta, I.; Santos, M. & TornÃ©, J. M.	Plant Science					2013	3	Experimental Study	Investigate classification of one protein or a small set of proteins							superfamily
Right- and left-handed three-helix proteins. I. Experimental and simulation analysis of differences in folding and structure	glyakina_right-_2013	Glyakina, Anna V.; Pereyaslavets, Leonid B. & Galzitskaya, Oxana V.	Proteins	81	9	September	1527--1541	2013	1	Experimental and Computational Study	Computational study of protein structure or evolution	study part of protein space						class
RNA structure and dynamics: A base pairing perspective	halder_rna_2013	Halder, Sukanya & Bhattacharyya, Dhananjay	Progress in Biophysics & Molecular Biology	113	2	November	264--283	2013	3	Review	Cited but did not use	background on protein structure classification
Roles of residues in the interface of transient protein-protein complexes before complexation	swapna_roles_2012	Swapna, Lakshmipuram S; Bhaskara, Ramachandra M; Sharma, Jyoti & Srinivasan, Narayanaswamy	Sci Rep	2			334	2012	0	Computational Study	Train or benchmark an algorithm	evaluate method on representative/non-redundant set
Rooted Phylogeny of the Three Superkingdoms	harish_rooted_2013	Harish, Ajith; Tunlid, Anders & Kurland, Charles G.	Biochimie					2013	4	Computational Study	Investigate classification of one protein or a small set of proteins						SUPERFAMILY	domain
RSARF: prediction of residue solvent accessibility from protein sequence using Random Forest method	pugalenthi_rsarf:_2012	Pugalenthi, Ganesan; Kumar Kandaswamy, Krishna; Chou, Kuo-Chen; Vivekanandan, Saravanan & Kolatkar, Prasanna	Protein Pept Lett	19	1		50â€“56	2012	6	Paper Unavailable
SAS-Pro: simultaneous residue assignment and structure superposition for protein structure alignment	shah_sas-pro:_2012	Shah, Shweta B & Sahinidis, Nikolaos V	PLOS One	7	5		e37493	2012	2	Method	Train or benchmark an algorithm	evaluate method on representative/non-redundant set			40
Scaling laws in simple and complex proteins: size scaling effects associated with domain number and folding class	rogerson_scaling_2012	Rogerson, Parker & Arteca, Gustavo A.	Journal of Mathematical Chemistry	50	7		1901â€“1919	2012	0	Computational Study	Computational study of protein structure or evolution	all proteins						class, family, domain
ScrewFit: combining localization and description of protein secondary structure	calligari_screwfit:_2012	Calligari, Paolo A. & Kneller, Gerald R.	Acta Crystallogr D Biol Crystallogr	68	12		1690â€“1693	2012	2	Method	Train or benchmark an algorithm	evaluate method on representative/non-redundant set
Searching for Likeness in a Database of Macromolecular Complexes			J Chem Inf Model						0	Method	Cited but did not use
Searching for protein signatures using a multilevel alphabet	hod_searching_2013	Hod, Ronit; Kohen, Refael & Mandel-Gutfreund, Yael	Proteins					2013	0	Method	Train or benchmark an algorithm	evaluate method on representative/non-redundant set			200	class (all-beta fold)		class
Selective constraint on human pre-mRNA splicing by protein structural properties	gelly_selective_2012	Gelly, Jean-Christophe; Lin, Hsuan-Yu; de Brevern, Alexandre G; Chuang, Trees-Juen & Chen, Feng-Chi	Genome biology and evolution	4	9		966--975	2012	2	Computational Study	Cited but did not use	background on protein structure classification
Self consistency grouping: a stringent clustering method	kim_self_2012	Kim, Bong-Hyun; Chitturi, Bhadrachalam & Grishin, Nick V.	BMC Bioinformatics	13	Suppl 13		S3	2012	0	Method	Train or benchmark an algorithm	validate against SCOP data						fold
Self-complementarity within proteins: bridging the gap between binding and folding	basu_self-complementarity_2012	Basu, Sankar; Bhattacharyya, Dhananjay & Banerjee, Rahul	Biophysical journal	102	11	June	2605--2614	2012	2	Method	Train or benchmark an algorithm	validate against SCOP data						fold
Sequence, structure and functional diversity of PD-(D/E) XK phosphodiesterase superfamily	steczkiewicz_sequence_2012	Steczkiewicz, Kamil; Muszewska, Anna; Knizewski, Lukasz; Rychlewski, Leszek & Ginalski, Krzysztof	Nucleic Acids Res	40	15		7016â€“7045	2012	18	Computational Study	Computational study of protein structure or evolution	study part of protein space						superfamily
SHEEP: A TOOL FOR DESCRIPTION OF beta-SHEETS IN PROTEIN 3D STRUCTURES	aksianov_sheep:_2012	Aksianov, Evgeniy & Alexeevski, Andrei	J Bioinform Comput Biol	10	2	April		2012	1	Method	Train or benchmark an algorithm	validate against SCOP data						fold, superfamily, family
Shuttling happens: soluble flavin mediators of extracellular electron transfer in Shewanella			Appl Microbiol Biotechnol						32	Review	Investigate classification of one protein or a small set of proteins							fold
SIFTS: Structure Integration with Function, Taxonomy and Sequences resource	velankar_sifts:_2013	Velankar, Sameer; Dana, Jose M.; Jacobsen, Julius; van Ginkel, Glen; Gane, Paul J.; Luo, Jie; Oldfield, Thomas J.; O'Donovan, Claire; Martin, Maria-Jesus & Kleywegt, Gerard J.	Nucleic Acids Res	41	D1	January	D483--D489	2013	15	Database	Augment a non-SCOP dataset with SCOP classification							class,fold,superfamily,family,protein,species,domain
Single molecule force spectroscopy using polyproteins	hoffmann_single_2012	Hoffmann, Toni & Dougan, Lorna	Chemical Society Reviews	41	14		4781â€“4796	2012	18	Review	Augment a non-SCOP dataset with SCOP classification							class
SitEx: a computer system for analysis of projections of protein functional sites on eukaryotic genes	medvedeva_sitex:_2012	Medvedeva, Irina; Demenkov, Pavel; Kolchanov, Nikolay & Ivanisenko, Vladimir	Nucleic Acids Res	40	Database issue	January	D278--283	2012	1	Database	Augment a non-SCOP dataset with SCOP classification							fold,domain
Size scaling behaviour in protein domains belonging to the all-alpha, all-beta, alpha/beta, and alpha plus beta folding classes	rogerson_size_2012	Rogerson, Parker & Arteca, Gustavo A.	Journal of Mathematical Chemistry	50	1	January	169--186	2012	1	Computational Study	Computational study of protein structure or evolution	all proteins				collect non-redundant data set		class, domain
S-linked protein homocysteinylation: identifying targets based on structural, physicochemical and protein-protein interactions of homocysteinylated proteins	silla_s-linked_2013	Silla, Yumnam; Sundaramoorthy, Elayanambi; Talwar, Puneet & Sengupta, Shantanu	Amino Acids	44	5	May	1307--1316	2013	2	Computational Study	Computational study of protein structure or evolution	study part of protein space	search for similar protein domains	search for similar structures			iPBA	domain
Small-angle X-ray scattering constraints and local geometry like secondary structures can construct a coarse-grained protein model at amino acid residue resolution	morimoto_small-angle_2013	Morimoto, Yasumasa; Nakagawa, Takashi & Kojima, Masaki	Biochemical and biophysical research communications					2013	0	Method	Train or benchmark an algorithm	evaluate method on representative/non-redundant set
Smolign: A Spatial Motifs-Based Protein Multiple Structural Alignment Method	sun_smolign:_2012	Sun, Hong; Sacan, Ahmet; Ferhatosmanoglu, Hakan & Wang, Yusu	IEEE/ACM Trans Comp Biol Bioinform	9	1		249â€“261	2012	4	Method	Cited but did not use	background on protein structure classification
S-MOTIFS AS A NEW APPROACH TO SECONDARY STRUCTURE PREDICTION: COMPARISON WITH STATE OF THE ART METHODS	popov_s-motifs_2012	Popov, Ivan	BIOTECHNOLOGY & BIOTECHNOLOGICAL EQUIPMENT	26	3		3016â€“3020	2012	0	Method	Cited but did not use	background on protein structure classification
SMURFLite: combining simplified Markov random fields with simulated evolution improves remote homology detection for beta-structural proteins into the twilight zone	daniels_smurflite:_2012	Daniels, Noah M.; Hosur, Raghavendra; Berger, Bonnie & Cowen, Lenore J.	Bioinformatics	28	9		1216â€“1222	2012	5	Method	Train or benchmark an algorithm	evaluate method on representative/non-redundant set
Soliton driven relaxation dynamics and protein collapse in the villin headpiece	krokhotin_soliton_2013	Krokhotin, Andrey; Lundgren, Martin; Niemi, Antti J. & Peng, Xubiao	Journal of Physics: Condensed Matter	25	32		325103	2013	0	Method	Cited but did not use	background on protein structure classification
Solution NMR of a 463-residue phosphohexomutase: domain 4 mobility, substates, and phosphoryl transfer defect	sarma_solution_2012	Sarma, Akella VS; Anbanandam, Asokan; Kelm, Allek; Mehra-Chaudhary, Ritcha; Wei, Yirui; Qin, Peiwu; Lee, Yingying; Berjanskii, Mark V.; Mick, Jacob A. & Beamer, Lesa J.	Biochemistry	51	3		807â€“819	2012	5	Experimental Study	Investigate classification of one protein or a small set of proteins							superfamily
Solution NMR structure of the helicase associated domain BVU\_0683(627-691) from Bacteroides vulgatus provides first structural coverage for protein domain family PF03457 and indicates domain binding to DNA	mills_solution_2013	Mills, Jeffrey L.; Acton, Thomas B.; Xiao, Rong; Everett, John K.; Montelione, Gaetano T. & Szyperski, Thomas	J Struct Funct Genomics	14	1	March	19--24	2013	0	Experimental and Computational Study	Cited but did not use	background on protein structure classification
Solution NMR structure of the ribosomal protein RP-L35Ae from Pyrococcus furiosus	snyder_solution_2012	Snyder, David A; Aramini, James M; Yu, Bomina; Huang, Yuanpeng J; Xiao, Rong; Cort, John R; Shastry, Ritu; Ma, Li-Chung; Liu, Jinfeng; Rost, Burkhard; Acton, Thomas B; Kennedy, Michael A & Montelione, Gaetano T	Proteins	80	7	July	1901--1906	2012	0	Experimental Study	Investigate classification of one protein or a small set of proteins							fold
Solution structure, copper binding and backbone dynamics of recombinant Ber e 1-the major allergen from Brazil nut	rundqvist_solution_2012	Rundqvist, Louise; Tengel, Tobias; Zdunek, Janusz; BjÃ¶rn, Erik; Schleucher, JÃ¼rgen; Alcocer, Marcos J C & Larsson, GÃ¶ran	PLOS One	7	10		e46435	2012	4	Experimental Study	Computational study of protein structure or evolution	study part of protein space	search for similar protein domains	search for similar structures		search the SCOP database for proteins with the same fold to see if they share common functions		fold
Space-related pharma-motifs for fast search of protein binding motifs and polypharmacological targets	chiu_space-related_2012	Chiu, Yi-Yuan; Lin, Chun-Yu; Lin, Chih-Ta; Hsu, Kai-Cheng; Chang, Li-Zen & Yang, Jinn-Moon	BMC Genomics	13		December	S21	2012	1	Method	Augment a non-SCOP dataset with SCOP classification							family
Specialized Dynamical Properties of Promiscuous Residues Revealed by Simulated Conformational Ensembles	fornili_specialized_2013	Fornili, Arianna; Pandini, Alessandro; Lu, Hui-Chun & Fraternali, Franca	Journal of Chemical Theory and Computation	9	11	November	5127--5147	2013	1	Computational Study	Augment a non-SCOP dataset with SCOP classification							superfamily,family,domain
Specificity and affinity quantification of protein-protein interactions	yan_specificity_2013	Yan, Zhiqiang; Guo, Liyong; Hu, Liang & Wang, Jin	Bioinformatics	29	9	May	1127--1133	2013	3	Method	Cited but did not use	background on protein structure classification
Stability and rigidity/flexibility-two sides of the same coin?	mamonova_stability_2013	Mamonova, Tatyana B.; Glyakina, Anna V.; Galzitskaya, Oxana V. & Kurnikova, Maria G.	Biochim Biophys Acta					2013	5	Assessment	Train or benchmark an algorithm	evaluate method on representative/non-redundant set						class
Statistical significance of threading scores	movaghar_statistical_2012	Movaghar, Afshin Fayyaz; Launay, Guillaume; Schbath, Sophie; Gibrat, Jean-FranÃ§ois & Rodolphe, FranÃ§ois	Journal of Computational Biology	19	1	January	13--29	2012	0	Method	Train or benchmark an algorithm	validate against SCOP data						fold, superfamily, family
Structural alphabet motif discovery and a structural motif database	ku_structural_2012	Ku, Shih-Yen & Hu, Yuh-Jyh	Comput Biol Med	42	1		93â€“105	2012	1	Database	Derive database from SCOP and/or ASTRAL					build a database of structure motifs for each SCOP Fold, Superfamily, Family, etc.		fold, superfamily, family
Structural and Biochemical Characterization of Phage lambda FI Protein (gpFI) Reveals a Novel Mechanism of DNA Packaging Chaperone Activity	popovic_structural_2012	Popovic, Ana; Wu, Bin; Arrowsmith, Cheryl H.; Edwards, Aled M.; Davidson, Alan R. & Maxwell, Karen L.	J Biol Chem	287	38	September	32085--32095	2012	2	Experimental Study	Computational study of protein structure or evolution	study part of protein space	search for similar protein domains	search for similar structures				family
Structural and dynamic aspects of Ca2+ and Mg2+ binding of the regulatory domains of the Na/Ca2+ exchanger	breukels_structural_2012	Breukels, Vincent; Touw, Wouter G. & Vuister, Geerten W.	Biochemical Society Transactions	40	part 2			2012	2	Experimental Study	Investigate classification of one protein or a small set of proteins					dispute classification		fold
Structural and functional analysis of multi-interface domains	zhao_structural_2012	Zhao, Liang; Hoi, Steven C H; Wong, Limsoon; Hamp, Tobias & Li, Jinyan	PLOS One	7	12		e50821	2012	1	Computational Study	Augment a non-SCOP dataset with SCOP classification							class, fold, superfamily, family, domain
Structural and functional analysis of the archaeal endonuclease Nob1	veith_structural_2012	Veith, Thomas; Martin, Roman; Wurm, Jan P.; Weis, Benjamin L.; Duchardt-Ferner, Elke; Safferthal, Charlotta; Hennig, Raoul; Mirus, Oliver; Bohnsack, Markus T. & WÃ¶hnert, Jens	Nucleic Acids Res	40	7		3259â€“3274	2012	11	Experimental and Computational Study	Investigate classification of one protein or a small set of proteins							superfamily
Structural and functional insights into (S)-ureidoglycolate dehydrogenase, a metabolic branch point enzyme in nitrogen utilization	kim_structural_2012	Kim, Myung-Il; Shin, Inchul; Cho, Suhee; Lee, Jeehyun & Rhee, Sangkee	PLOS One	7	12		e52066	2012	2	Experimental Study	Investigate classification of one protein or a small set of proteins							family
Structural and functional studies of S-adenosyl-L-methionine binding proteins: a ligand-centric approach	gana_structural_2013	Gana, Rajaram; Rao, Shruti; Huang, Hongzhan; Wu, Cathy & Vasudevan, Sona	BMC Struct Biol	13		April		2013	6	Computational Study	Augment a non-SCOP dataset with SCOP classification							fold,domain
Structural and mechanistic studies of the orf12 gene product from the clavulanic acid biosynthesis pathway	valegard_structural_2013	Valegard, Karin; Iqbal, Aman; Kershaw, Nadia J.; Ivison, David; Genereux, Catherine; Dubus, Alain; Blikstad, Cecilia; Demetriades, Marina; Hopkinson, Richard J.; Lloyd, Adrian J.; Roper, David I.; Schofield, Christopher J.; Andersson, Inger & McDonough, Michael A.	Acta Crystallogr D Biol Crystallogr	69	8	August	1567--1579	2013	0	Experimental and Computational Study	Computational study of protein structure or evolution	study part of protein space	search for similar protein domains	search for similar structures				fold, superfamily, family
Structural bioinformatics of the human spliceosomal proteome	korneta_structural_2012	Korneta, Iga; Magnus, Marcin & Bujnicki, Janusz M.	Nucleic Acids Res	40	15		7046â€“7065	2012	9	Computational Study	Augment a non-SCOP dataset with SCOP classification						SCOP and fastSCOP	class, fold, superfamily, domain
Structural Characterization of HP1264 Reveals a Novel Fold for the Flavin Mononucleotide Binding Protein	lee_structural_2013	Lee, Ki-Young; Kim, Ji-Hun; Lee, Kyu-Yeon; Lee, Jiyun; Lee, Ingyun; Bae, Ye-Ji & Lee, Bong-Jin	Biochemistry	52	9	March	1583--1593	2013	1	Experimental and Computational Study	Computational study of protein structure or evolution	study part of protein space	search for similar protein domains	search for similar structures				fold, superfamily
Structural differences between soluble and membrane bound cytochrome P450s	denisov_structural_2012	Denisov, I. G.; Shih, A. Y. & Sligar, S. G.	J Inorg Biochem	108		March	150--158	2012	12	Computational Study	Investigate classification of one protein or a small set of proteins							fold
Structural modelling and dynamics of proteins for insights into drug interactions	werner_structural_2012	Werner, Tim; Morris, Michael B.; Dastmalchi, Siavoush & Church, W. Bret	Advanced drug delivery reviews	64	4		323â€“343	2012	10	Review	Computational study of protein structure or evolution	all proteins				mention number and folds, superfamilies, and families		fold, superfamily, family
Structural modelling and mutant cycle analysis predict pharmacoresponsiveness of a Na(V)1.7 mutant channel	yang_structural_2012	Yang, Yang; Dib-Hajj, Sulayman D; Zhang, Jian; Zhang, Yang; Tyrrell, Lynda; Estacion, Mark & Waxman, Stephen G	Nature communications	3			1186	2012	15	Computational Study	Cited but did not use	background on protein structure classification
Structural Modelling Pipelines in Next Generation Sequencing Projects	mullins_structural_2012	Mullins, Jonathan G. L.	Challenges and Opportunities of Next-Generation Sequencing for Biomedical Research	89			117--167	2012	2	Paper Unavailable
Structural Phylogenomics Retrodicts the Origin of the Genetic Code and Uncovers the Evolutionary Impact of Protein Flexibility	caetano-anolles_structural_2013-1	Caetano-AnollÃ©s, Gustavo; Wang, Minglei & Caetano-AnollÃ©s, Derek	PLOS One	8	8		e72225	2013	4	Computational study	Computational study of protein structure or evolution	all proteins						family
Structural phylogenomics reveals gradual evolutionary replacement of abiotic chemistries by protein enzymes in purine metabolism	caetano-anolles_structural_2013	Caetano-AnollÃ©s, Kelsey & Caetano-AnollÃ©s, Gustavo	PLOS One	8	3		e59300	2013	5	Computational Study	Computational study of protein structure or evolution	all proteins						family
Structural phylogenomics uncovers the early and concurrent origins of cysteine biosynthesis and iron-sulfur proteins	zhang_structural_2012	Zhang, Hong-Yu; Qin, Tao; Jiang, Ying-Ying & Caetano-AnollÃ©s, Gustavo	J Biomol Struct Dyn	30	5		542â€“545	2012	2	Computational Study	Computational study of protein structure or evolution	all proteins						family, domain
Structural Propensities of Human Ubiquitination Sites: Accessibility, Centrality and Local Conformation	zhou_structural_2013	Zhou, Yuan; Liu, Sixue; Song, Jiangning & Zhang, Ziding	PLOS One	8	12	December	UNSP e83167	2013	0	Computational Study	Augment a non-SCOP dataset with SCOP classification							fold, family
Structural SCOP Superfamily Level Classification Using Unsupervised Machine Learning	angadi_structural_2012	Angadi, Ulavappa B. & Venkatesulu, M.	IEEE/ACM Trans Comp Biol Bioinform	9	2		601â€“608	2012	2	Method	Train or benchmark an algorithm	validate against SCOP data						superfamily
Structural updates of alignment of protein domains and consequences on evolutionary models of domain superfamilies	mutt_structural_2013	Mutt, Eshita; Rani, Sudha Sane & Sowdhamini, Ramanathan	Biodata Mining	6		November	20	2013	0	Computational Study	Computational study of protein structure or evolution	all proteins				study difference in superfamilies between releases		superfamily
Structural, functional and molecular docking study to characterize GMI1 from Arabidopsis thaliana	islam_structural_2013	Islam, Md Rezaul; Hosen, Md Ismail; Zaman, Aubhishek & Islam, Md Ohedul	Interdisciplinary Sciences: Computational Life Sciences	5	1		13â€“22	2013	0	Paper Unavailable
Structure and assembly of a trans-periplasmic channel for type IV pili in Neisseria meningitidis	berry_structure_2012	Berry, Jamie-Lee; Phelan, Marie M.; Collins, Richard F.; Adomavicius, Tomas; TÃ¸njum, Tone; Frye, Stefan A.; Bird, Louise; Owens, Ray; Ford, Robert C. & Lian, Lu-Yun	PLOS Pathog	8	9		e1002923	2012	18	Experimental and Computational Study	Investigate classification of one protein or a small set of proteins					novel fold		fold
Structure and dynamics of a primordial catalytic fold generated by in vitro evolution	chao_structure_2012	Chao, Fa-An; Morelli, Aleardo; Haugner III, John C.; Churchfield, Lewis; Hagmann, Leonardo N.; Shi, Lei; Masterson, Larry R.; Sarangi, Ritimukta; Veglia, Gianluigi & Seelig, Burckhard	Nature Chemical Biology	9	2		81â€“83	2012	9	Experimental Study	Cited but did not use	background on protein structure classification
Structure and Function of a Novel LD-Carboxypeptidase A Involved in Peptidoglycan Recycling	das_structure_2013-1	Das, Debanu; Herve, Mireille; Elsliger, Marc-Andre; Kadam, Rameshwar U.; Grant, Joanna C.; Chiu, Hsiu-Ju; Knuth, Mark W.; Klock, Heath E.; Miller, Mitchell D.; Godzik, Adam; Lesley, Scott A.; Deacon, Ashley M.; Mengin-Lecreulx, Dominique & Wilson, Ian A.	Journal of Bacteriology	195	24	December	5555--5566	2013	1	Experimental Study	Investigate classification of one protein or a small set of proteins							fold,domain
Structure and Function of Enzymes of Shikimate Pathway	dev_structure_2012	Dev, Aditya; Tapas, Satya; Pratap, Shivendra & Kumar, Pravindra	Current Bioinformatics	7	4		374â€“391	2012	0	Paper Unavailable
Structure and function of the DUF2233 domain in bacteria and in the human mannose 6-phosphate uncovering enzyme	das_structure_2013	Das, Debanu; Lee, Wang-Sik; Grant, Joanna C.; Chiu, Hsiu-Ju; Farr, Carol L.; Vance, Julie; Klock, Heath E.; Knuth, Mark W.; Miller, Mitchell D. & Elsliger, Marc-AndrÃ©	J Biol Chem	288	23		16789â€“16799	2013	2	Experimental Study	Computational study of protein structure or evolution	study part of protein space	search for similar protein domains	search for similar structures				fold, domain
Structure and mechanisms of Escherichia coli aspartate transcarbamoylase	lipscomb_structure_2012	Lipscomb, William N & Kantrowitz, Evan R	Acc. Chem. Res.	45	3	March	444--453	2012	6	Paper Unavailable
Structure homology and interaction redundancy for discovering virus-host protein interactions	de_chassey_structure_2013	de Chassey, Benoit; Meyniel-Schicklin, Laurene; Aublin-Gex, Anne; Navratil, Vincent; Chantier, Thibaut; Andre, Patrice & Lotteau, Vincent	Embo Reports	14	10	October	938--944	2013	1	Method	Computational study of protein structure or evolution	study part of protein space	search for similar protein domains	search for similar structures			DALI	domain
Structure Motivator: A tool for exploring small three-dimensional elements in proteins			BMC Struct Biol						1	Method	Cited but did not use
Structure of isochorismate synthase DhbC from Bacillus anthracis	domagalski_structure_2013	Domagalski, M. J.; Tkaczuk, K. L.; Chruszcz, M.; Skarina, T.; Onopriyenko, O.; Cymborowski, M.; Grabowski, M.; Savchenko, A. & Minor, W.	Acta Crystallographica Section F: Structural Biology and Crystallization Communications	69	9		0â€“0	2013	0	Experimental Study	Computational study of protein structure or evolution	study part of protein space	search for similar protein domains	search for similar structures			DALI	class, fold, superfamily
Structure of MMACHC reveals an arginine-rich pocket and a domain-swapped dimer for its B12 processing function			Biochemistry						7	Experimental Study	Investigate classification of one protein or a small set of proteins							fold,superfamily
Structure of ribose 5-phosphate isomerase from the probiotic bacterium Lactobacillus salivarius UCC118	lobley_structure_2012	Lobley, Carina M. C.; Aller, Pierre; Douangamath, Alice; Reddivari, Yamini; Bumann, Mario; Bird, Louise E.; Nettleship, Joanne E.; Brandao-Neto, Jose; Owens, Raymond J.; O'Toole, Paul W. & Walsh, Martin A.	Acta Crystallographica Section F: Structural Biology and Crystallization Communications	68	12	December	1427--1433	2012	3	Experimental Study	Investigate classification of one protein or a small set of proteins							family
Structure of the Chlamydia trachomatis Immunodominant Antigen Pgp3			J Biol Chem						1	Experimental Study	Investigate classification of one protein or a small set of proteins
Structure of the Mtb CarD/RNAP beta-Lobes Complex Reveals the Molecular Basis of Interaction and Presents a Distinct DNA-Binding Domain for Mtb CarD	gulten_structure_2013	Gulten, Gulcin & Sacchettini, James C.	Structure	21	10	October	1859--1869	2013	3	Experimental Study	Investigate classification of one protein or a small set of proteins							fold,domain
Structure Prediction and Analysis of DNA Transposon and LINE Retrotransposon Proteins	abrusan_structure_2013	Abrusan, Gyoergy; Zhang, Yang & Szilagyi, Andras	J Biol Chem	288	22	May	16127--16138	2013	0	Computational Study	Augment a non-SCOP dataset with SCOP classification							fold
Structure-Based Function Prediction of Uncharacterized Protein Using Binding Sites Comparison	konc_structure-based_2013	Konc, Janez; Hodoscek, Milan; Ogrizek, Mitja; Konc, Joanna Trykowska & Janezic, Dusanka	PLOS Comput Biol	9	11	November	e1003341	2013	3	Method	Computational study of protein structure or evolution	study part of protein space	search for similar protein domains	search for homologs				fold, family
Structure-based functional inference of hypothetical proteins from Mycoplasma hyopneumoniae	da_fonseca_structure-based_2012	da Fonseca, Marbella Maria; Zaha, Arnaldo; Caffarena, Ernesto R. & Ribeiro Vasconcelos, Ana Tereza	Journal of Molecular Modeling	18	5	May	1917--1925	2012	0	Computational Study	Cited but did not use	background on protein structure classification
Structure-based redesign of proteins for minimal T-cell epitope content	choi_structure-based_2013	Choi, Yoonjoo; Griswold, Karl E. & Bailey-Kellogg, Chris	J Comput Chem	34	10	April	879--891	2013	2	Method	Cited but did not use	refer to prior work that uses SCOP data
Structure-function analysis of human TYW2 enzyme required for the biosynthesis of a highly modified Wybutosine (yW) base in phenylalanine-tRNA	rodriguez_structure-function_2012	Rodriguez, Virginia; Vasudevan, Sona; Noma, Akiko; Carlson, Bradley A.; Green, Jeffrey E.; Suzuki, Tsutomu & Chandrasekharappa, Settara C.	PLOS One	7	6		e39297	2012	1	Experimental and Computational Study	Investigate classification of one protein or a small set of proteins							fold
Structures of human primase reveal design of nucleotide elongation site and mode of Pol alpha tethering	kilkenny_structures_2013	Kilkenny, Mairi Louise; Longo, Michael Anthony; Perera, Rajika L. & Pellegrini, Luca	Proc Natl Acad Sci USA	110	40	October	15961--15966	2013	4	Experimental Study	Investigate classification of one protein or a small set of proteins							superfamily
Subcellular localization of extracytoplasmic proteins in monoderm bacteria: rational secretomics-based strategy for genomic and proteomic analyses	renier_subcellular_2012	Renier, Sandra; Micheau, Pierre; Talon, RÃ©gine; HÃ©braud, Michel & Desvaux, MickaÃ«l	PLOS One	7	8		e42982	2012	5	Method	Computational study of protein structure or evolution	study part of protein space	search for similar protein domains	search for homologs			SUPERFAMILY	domain
Subpocket Analysis Method for Fragment-Based Drug Discovery	kalliokoski_subpocket_2013	Kalliokoski, Tuomo; Olsson, Tjelvar SG & Vulpetti, Anna	J Chem Inf Model	53	1		131â€“141	2013	4	Method	Computational study of protein structure or evolution	study part of protein space	search for similar protein domains	search for homologs				superfamily, family, domain
Supervised Protein Family Classification and New Family Construction	yi_supervised_2012	Yi, Gangman; Thon, Michael R. & Sze, Sing-Hoi	Journal of Computational Biology	19	8	August	957--967	2012	1	Method	Train or benchmark an algorithm	validate against SCOP data						family	yes
Surface-imprinted polymers in microfluidic devices	romana_surface-imprinted_2012	Romana, Schirhagl; KangNing, Ren & Zare Richard, N.	Science China-Chemistry	55	4	April	469--483	2012	6	Review	Cited but did not use	background on protein structure classification
Systematic Mutational Analysis of the Putative Hydrolase PqsE: Toward a Deeper Molecular Understanding of Virulence Acquisition in Pseudomonas aeruginosa	folch_systematic_2013	Folch, Benjamin; Deziel, Eric & Doucet, Nicolas	PLOS One	8	9	September	e73727	2013	1	Computational Study	Computational study of protein structure or evolution	study part of protein space	search for similar protein domains	search for similar structures		all structures in same Fold		fold
Tagaturonate-fructuronate epimerase UxaE, a novel enzyme in the hexuronate catabolic network in Thermotoga maritima	rodionova_tagaturonate-fructuronate_2012	Rodionova, Irina A.; Scott, David A.; Grishin, Nick V.; Osterman, Andrei L. & Rodionov, Dmitry A.	Environmental microbiology	14	11	November	2920--2934	2012	5	Experimental and Computational Study	Investigate classification of one protein or a small set of proteins						Hhpred	superfamily
Template-based protein structure modeling using the RaptorX web server	kallberg_template-based_2012	KÃ¤llberg, Morten; Wang, Haipeng; Wang, Sheng; Peng, Jian; Wang, Zhiyong; Lu, Hui & Xu, Jinbo	Nat Protoc	7	8		1511â€“1522	2012	44	Method	Augment a non-SCOP dataset with SCOP classification							class,fold,superfamily,family,protein,species
Text mining improves prediction of protein functional sites	verspoor_text_2012	Verspoor, Karin M; Cohn, Judith D; Ravikumar, Komandur E & Wall, Michael E	PLOS One	7	2		e32171	2012	6	Method	Train or benchmark an algorithm	validate against SCOP data				use ortholog (protein) and paralog (family) classifications for functional site annotation		protein, family
TFinDit: transcription factor-DNA interaction data depository	turner_tfindit:_2012	Turner, Daniel; Kim, RyangGuk & Guo, Jun-tao	BMC Bioinformatics	13	1		220	2012	3	Database	Augment a non-SCOP dataset with SCOP classification							class,fold,superfamily,family
TGM2 and implications for human disease: role of alternative splicing.	lai_tgm2_2012	Lai, Thung-S. & Greenberg, Charles S.	Frontiers in bioscience	18			504â€“519	2012	7	Review	Investigate classification of one protein or a small set of proteins							fold
The challenge of increasing Pfam coverage of the human proteome	mistry_challenge_2013	Mistry, Jaina; Coggill, Penny; Eberhardt, Ruth Y.; Deiana, Antonio; Giansanti, Andrea; Finn, Robert D.; Bateman, Alex & Punta, Marco	Database: the journal of biological databases and curation	2013				2013	1	Computational Study	Augment a non-SCOP dataset with SCOP classification							domain
The coevolutionary roots of biochemistry and cellular organization challenge the RNA world paradigm	caetano-anolles_coevolutionary_2013	Caetano-AnollÃ©s, Gustavo & Seufferheld, Manfredo J.	Journal of molecular microbiology and biotechnology	23	2014-01-02		152â€“177	2013	4	Computational Study	Computational study of protein structure or evolution	all proteins						fold, superfamily, family, domain
The crystal structure of sterol carrier protein 2 from Yarrowia lipolytica and the evolutionary conservation of a large, non-specific lipid-binding cavity	perez_de_berti_crystal_2013	Perez De Berti, Federico; Capaldi, Stefano; Ferreyra, Raul; Burgardt, Noelia; Acierno, Juan P.; Klinke, Sebastian; Monaco, Hugo L. & Ermacora, Mario R.	J Struct Funct Genomics	14	4	December	145--153	2013	0	Experimental Study	Investigate classification of one protein or a small set of proteins					novel family		class, fold, superfamily
The dehaloperoxidase paradox	franzen_dehaloperoxidase_2012	Franzen, Stefan; Thompson, Matthew K. & Ghiladi, Reza A.	Biochim Biophys Acta	1824	4		578â€“588	2012	10	Review	Investigate classification of one protein or a small set of proteins							family
The dynamic determinants of reaction specificity in the IMPDH/GMPR family of (beta/alpha)(8) barrel enzymes	hedstrom_dynamic_2012	Hedstrom, Lizbeth	Critical Reviews in Biochemistry and Molecular Biology	47	3	June	250--263	2012	1	Review	Computational study of protein structure or evolution	study part of protein space				get count of number of superfamilies in Tim barrel fold		fold, superfamily
The Effect of Edge Definition of Complex Networks on Protein Structure Identification	sun_effect_2013	Sun, Jing; Jing, Runyu; Wu, Di; Zhu, Tuanfei; Li, Menglong & Li, Yizhou	Computational and Mathematical Methods in Medicine					2013	1	Method	Train or benchmark an algorithm	validate against SCOP data						domain
The emerging dynamic view of proteins: Protein plasticity in allostery, evolution and self-assembly			Biochim Biophys Acta						2	Review	Cited but did not use
The Enzymatic and Metabolic Capabilities of Early Life	goldman_enzymatic_2012	Goldman, Aaron David; Baross, John A. & Samudrala, Ram	PLOS One	7	9	September	e39912	2012	1	Computational Study	Augment a non-SCOP dataset with SCOP classification							fold
The evolution of filamin - A protein domain repeat perspective	light_evolution_2012	Light, Sara; Sagit, Rauan; Ithychanda, Sujay S.; Qin, Jun & Elofsson, Arne	Journal of Structural Biology	179	3	September	289--298	2012	3	Computational Study	Cited but did not use	background on protein structure classification
The evolutionary history of protein fold families and proteomes confirms that the archaeal ancestor is more ancient than the ancestors of other superkingdoms	kim_evolutionary_2012	Kim, Kyung Mo & Caetano-AnollÃ©s, Gustavo	BMC Evol Biol	12	1		13	2012	14	Computational Study	Computational study of protein structure or evolution	all proteins						family, domain
The four-transmembrane protein IP39 of Euglena forms strands by a trimeric unit repeat	suzuki_four-transmembrane_2013	Suzuki, Hiroshi; Ito, Yasuyuki; Yamazaki, Yuji; Mineta, Katsuhiko; Uji, Masami; Abe, Kazuhiro; Tani, Kazutoshi; Fujiyoshi, Yoshinori & Tsukita, Sachiko	Nature communications	4			1766	2013	1	Experimental and Computational Study	Computational study of protein structure or evolution	study part of protein space	search for similar protein domains	search for similar structures	12			fold		website
The genome of the obligate intracellular parasite trachipleistophora hominis: new insights into microsporidian genome dynamics and reductive evolution	heinz_genome_2012	Heinz, Eva; Williams, Tom A.; Nakjang, Sirintra; NoÃ«l, Christophe J.; Swan, Daniel C.; Goldberg, Alina V.; Harris, Simon R.; Weinmaier, Thomas; Markert, Stephanie & Becher, DÃ¶rte	PLOS Pathog	8	10		e1002979	2012	16	Computational Study	Investigate classification of one protein or a small set of proteins						SUPERFAMILY	domain
The Impact of Computer Science in Molecular Medicine: Enabling High-Throughput Research	de_la_iglesia_impact_2013	de la Iglesia, Diana; Garcia-Remesal, Miguel; de la Calle, Guillermo; Kulikowski, Casimir; Sanz, Ferran & Maojo, Victor	Current Topics in Medicinal Chemistry	13	5	March	526--575	2013	1	Paper Unavailable
The impact of splicing on protein domain architecture	light_impact_2013	Light, Sara & Elofsson, Arne	Current Opinion in Structural Biology	23	3	June	451--458	2013	5	Review	Cited but did not use	background on protein structure classification
The Landscape of the Prion Protein's Structural Response to Mutation Revealed by Principal Component Analysis of Multiple NMR Ensembles	gendoo_landscape_2012	Gendoo, Deena M. A. & Harrison, Paul M.	PLOS Comput Biol	8	8	August		2012	0	Computational Study	Computational study of protein structure or evolution	study part of protein space				prion protein superfamily		superfamily
The macrodomain family: Rethinking an ancient domain from evolutionary perspectives	xiaolei_macrodomain_2013	XiaoLei, Li; ZhiQiang, Wu & WeiDong, Han	Chinese Science Bulletin	58	9	March	953--960	2013	0	Review	Cited but did not use	background on protein structure classification
The natural history of ubiquitin and ubiquitin-related domains	burroughs_natural_2012	Burroughs, Alexander Maxwell; Iyer, Lakshminarayan M. & Aravind, L.	Frontiers in bioscience	17		January	1433--1460	2012	8	Paper Unavailable
The Pfam protein families database	punta_pfam_2012	Punta, Marco; Coggill, Penny C.; Eberhardt, Ruth Y.; Mistry, Jaina; Tate, John; Boursnell, Chris; Pang, Ningze; Forslund, Kristoffer; Ceric, Goran; Clements, Jody; Heger, Andreas; Holm, Liisa; Sonnhammer, Erik L. L.; Eddy, Sean R.; Bateman, Alex & Finn, Robert D.	Nucleic Acids Res	40	D1		D290--D301	2012	12	Database	Augment a non-SCOP dataset with SCOP classification							family
The phylogenomic roots of modern biochemistry: origins of proteins, cofactors and protein biosynthesis	caetano-anolles_phylogenomic_2012	Caetano-AnollÃ©s, Gustavo; Kim, Kyung Mo & Caetano-AnollÃ©s, Derek	Journal of Molecular Evolution	74	2014-01-02		1â€“34	2012	3	Computational Study	Computational study of protein structure or evolution	all proteins						family, domain
The plant proteome folding project: structure and positive selection in plant protein families	pentony_plant_2012	Pentony, M. M.; Winters, P.; Penfold-Brown, D.; Drew, K.; Narechania, A.; DeSalle, R.; Bonneau, R. & Purugganan, M. D.	Genome biology and evolution	4	3		360â€“371	2012	5	Database	Train or benchmark an algorithm	validate against SCOP data						superfamily
The prediction of protein structural class using averaged chemical shifts	lin_prediction_2012	Lin, Hao; Ding, Chen; Song, Qiang; Yang, Ping; Ding, Hui; Deng, Ke-Jun & Chen, Wei	J Biomol Struct Dyn	29	6		643--649	2012	102	Method	Cited but did not use	background on protein structure classification
The Protein-Folding Problem, 50 Years On	dill_protein-folding_2012	Dill, Ken A. & MacCallum, Justin L.	Science	338	6110	November	1042--1046	2012	80	Review	Computational study of protein structure or evolution	all proteins				provide numbers on how fold space is limited		fold
The RCSB Protein Data Bank: new resources for research and education	rose_rcsb_2013	Rose, Peter W.; Bi, Chunxiao; Bluhm, Wolfgang F.; Christie, Cole H.; Dimitropoulos, Dimitris; Dutta, Shuchismita; Green, Rachel K.; Goodsell, David S.; PrliÄ‡, Andreas & Quesada, Martha	Nucleic Acids Res	41	D1		D475â€“D482	2013	6	Database	Augment a non-SCOP dataset with SCOP classification							class,fold,superfamily,family,protein,species,domain
The Repertoires of Ubiquitinating and Deubiquitinating Enzymes in Eukaryotic Genomes	hutchins_repertoires_2013	Hutchins, Andrew Paul; Liu, Shaq; Diez, Diego & Miranda-Saavedra, Diego	Mol Biol Evol	30	5	May	1172--1187	2013	7	Method	Augment a non-SCOP dataset with SCOP classification						SUPERFAMILY	family
The role of structural bioinformatics resources in the era of integrative structural biology	gutmanas_role_2013	Gutmanas, Aleksandras; Oldfield, Thomas J.; Patwardhan, Ardan; Sen, Sanchayita; Velankar, Sameer & Kleywegt, Gerard J.	Acta Crystallogr D Biol Crystallogr	69		May	710--721	2013	2	Review	Cited but did not use	refer to prior work that uses SCOP data
The sequence and structure of snake gourd (Trichosanthes anguina) seed lectin, a three-chain nontoxic homologue of type II RIPs	sharma_sequence_2013	Sharma, Alok; Pohlentz, Gottfried; Bobbili, Kishore Babu; Jeyaprakash, A. Arockia; Chandran, Thyageshwar; Mormann, Michael; Swamy, Musti J. & Vijayan, M.	Acta Crystallogr D Biol Crystallogr	69	8		0â€“0	2013	0	Experimental Study	Investigate classification of one protein or a small set of proteins							fold
The structure of a glycoside hydrolase family 81 endo-beta-1,3-glucanase	zhou_structure_2013	Zhou, Peng; Chen, Zhongzhou; Yan, Qiaojuan; Yang, Shaoqing; Hilgenfeld, Rolf & Jiang, Zhengqiang	Acta Crystallogr D Biol Crystallogr	69		October	2027--2038	2013	6	Experimental Study	Computational study of protein structure or evolution	study part of protein space	search for similar protein domains	search for similar structures		NOTE: classify this by hand		superfamily
The structure of latherin, a surfactant allergen protein from horse sweat and saliva	vance_structure_2013	Vance, Steven J.; McDonald, Rhona E.; Cooper, Alan; Smith, Brian O. & Kennedy, Malcolm W.	JOURNAL OF THE ROYAL SOCIETY INTERFACE	10	85	August		2013	6	Experimental Study	Investigate classification of one protein or a small set of proteins							fold
The use of evolutionary patterns in protein annotation	wilkins_use_2012	Wilkins, Angela D.; Bachman, Benjamin J.; Erdin, Serkan & Lichtarge, Olivier	Current Opinion in Structural Biology	22	3	June	316--325	2012	7	Review	Cited but did not use	background on protein structure classification
Thermal stability limits of proteins in solution and adsorbed on a hydrophobic surface	moskovitz_thermal_2012	Moskovitz, Yevgeny & Srebnik, Simcha	Physical Chemistry Chemical Physics	14	22		8013â€“8022	2012	2	Computational Study	Cited but did not use	background on protein structure classification
This Deja Vu Feeling-Analysis of Multidomain Protein Evolution in Eukaryotic Genomes	zmasek_this_2012	Zmasek, Christian M. & Godzik, Adam	PLOS Comput Biol	8	11	November	e1002701	2012	4	Computational Study	Computational study of protein structure or evolution	all proteins						domain
ThreaDom: extracting protein domain boundary information from multiple threading alignments	xue_threadom:_2013	Xue, Zhidong; Xu, Dong; Wang, Yan & Zhang, Yang	Bioinformatics	29	13		i247â€“i256	2013	1	Method	Train or benchmark an algorithm	validate against SCOP data						domain
Three structural representatives of the PF06855 protein domain family from Staphyloccocus aureus and Bacillus subtilis have SAM domain-like folds and different functions	swapna_three_2012	Swapna, G. V. T.; Rossi, Paolo; Montelione, Alexander F.; Benach, Jordi; Yu, Bomina; Abashidze, Mariam; Seetharaman, Jayaraman; Xiao, Rong; Acton, Thomas B. & Tong, Liang	J Struct Funct Genomics	13	3		163â€“170	2012	0	Experimental and Computational Study	Computational study of protein structure or evolution	study part of protein space	search for similar protein domains	search for similar structures			not specified	fold
Three-dimensional domain swapping in the protein structure space	huang_three-dimensional_2012	Huang, Yongqi; Cao, Huaiqing & Liu, Zhirong	Proteins	80	6		1610â€“1619	2012	8	Computational Study	Augment a non-SCOP dataset with SCOP classification							fold
TnpPred: A Web Service for the Robust Prediction of Prokaryotic Transposases	riadi_tnppred:_2012	Riadi, Gonzalo; Medina-Moenne, Cristobal & Holmes, David S.	Comparative and Functional Genomics				678761	2012	0	Method	Cited but did not use	background on protein structure classification
Topology and structural self-organization in folded proteins	lundgren_topology_2013	Lundgren, M.; Krokhotin, Andrey & Niemi, Antti J.	Physical Review E	88	4	October	42709	2013	2	Method	Cited but did not use	background on protein structure classification
Touring Protein Space with Matt	daniels_touring_2012	Daniels, Noah M.; Kumar, Anoop; Cowen, Lenore J. & Menke, Matt	IEEE/ACM Trans Comp Biol Bioinform	9	1	February	286--293	2012	3	Method	Train or benchmark an algorithm	validate against SCOP data						fold,superfamily,family
Toward a Structural BLAST": Using structural relationships to infer function"	dey_toward_2013	Dey, Fabian; Zhang, Qiangfeng Cliff; Petrey, Donald & Honig, Barry	Protein Sci	22	4	April	359--366	2013	2	Method	Cited but did not use	background on protein structure classification
Towards creating complete proteomic structural databases of whole organisms	jayaram_towards_2012	Jayaram, B. & Dhingra, Priyanka	Current Bioinformatics	7	4		424â€“435	2012	3	Paper Unavailable
Towards human-computer synergetic analysis of large-scale biological data	singh_towards_2013	Singh, Rahul; Yang, Hui; Dalziel, Ben; Asarnow, Daniel; Murad, William; Foote, David; Gormley, Matthew; Stillman, Jonathan & Fisher, Susan	BMC Bioinformatics	14		October	S10	2013	2	Method	Augment a non-SCOP dataset with SCOP classification							superfamily
Towards the virtual screening of BIK inhibitors with the homology-modeled protein structure	kondagari_towards_2013	Kondagari, Bhargavi; Dulapalli, Ramasree; Murthy, Dwarkanath Krishna & Vuruputuri, Uma	Medicinal Chemistry Research	22	3		1184â€“1196	2013	1	Computational Study	Computational study of protein structure or evolution	study part of protein space	search for similar protein domains	search for homologs			PDB-Blast, Jpred, #D-PSSM, Fugue, Domain Fishing	domain
Toxic and nontoxic components of botulinum neurotoxin complex are evolved from a common ancestral zinc protein	inui_toxic_2012	Inui, Ken; Sagane, Yoshimasa; Miyata, Keita; Miyashita, Shin-Ichiro; Suzuki, Tomonori; Shikamori, Yasuyuki; Ohyama, Tohru; Niwa, Koichi & Watanabe, Toshihiro	Biochemical and biophysical research communications	419	3		500â€“504	2012	4	Computational Study	Investigate classification of one protein or a small set of proteins							superfamily,domain
Transmembrane helix: simple or complex	wong_transmembrane_2012	Wong, Wing-Cheong; Maurer-Stroh, Sebastian; Schneider, Georg & Eisenhaber, Frank	Nucleic Acids Res	40	W1		W370â€“W375	2012	3	Method	Computational study of protein structure or evolution	all proteins				plot hydrophobicity vs. complexity of alpha helices in SCOP domains to compare TM alpha helices		class, domain
T-RMSD: a web server for automated fine-grained protein structural classification	magis_t-rmsd:_2013	Magis, Cedrik; Di Tommaso, Paolo & Notredame, Cedric	Nucleic Acids Res					2013	0	Method	Cited but did not use	background on protein structure classification
Two Fe-S clusters catalyze sulfur insertion by radical-SAM methylthiotransferases	forouhar_two_2013	Forouhar, Farhad; Arragain, Simon; Atta, Mohamed; Gambarelli, Serge; Mouesca, Jean-Marie; Hussain, Munif; Xiao, Rong; Kieffer-Jaquinod, Sylvie; Seetharaman, Jayaraman; Acton, Thomas B.; Montelione, Gaetano T.; Mulliez, Etienne; Hunt, John F. & Fontecave, Marc	Nature Chemical Biology	9	5	May	333--+	2013	9	Experimental Study	Computational study of protein structure or evolution	study part of protein space	search for similar protein domains	search for similar structures		classify new domain into SCOP	none	fold
Tyrosyl Radicals in Dehaloperoxidase HOW NATURE DEALS WITH EVOLVING AN OXYGEN-BINDING GLOBIN TO A BIOLOGICALLY RELEVANT PEROXIDASE	dumarieh_tyrosyl_2013	Dumarieh, Rania; D'Antonio, Jennifer; Deliz-Liang, Alexandria; Smirnova, Tatyana; Svistunenko, Dimitri A. & Ghiladi, Reza A.	J Biol Chem	288	46	November	33470--33482	2013	1	Experimental Study	Investigate classification of one protein or a small set of proteins							fold
Understanding Protein-Protein Interactions Using Local Structural Features	planas-iglesias_understanding_2013	Planas-Iglesias, Joan; Bonet, Jaume; Garcia-Garcia, Javier; Marin-Lopez, Manuel A.; Feliu, Elisenda & Oliva, Baldo	J Mol Biol	425	7	April	1210--1224	2013	8	Computational Study	Investigate classification of one protein or a small set of proteins							domain
Understanding the Folding-Function Tradeoff in Proteins	gosavi_understanding_2013	Gosavi, Shachi	PLOS One	8	4	April	e61222	2013	4	Computational Study	Computational study of protein structure or evolution	study part of protein space						fold
Understanding the general packing rearrangements required for successful template based modeling of protein structure from a CASP experiment	day_understanding_2013	Day, Ryan; Joo, Hyun; Chavan, Archana C.; Lennox, Kristin P.; Chen, Y. Ann; Dahl, David B.; Vannucci, Marina & Tsai, Jerry W.	Computational Biology and Chemistry	42		February	40--48	2013	0	Method	Train or benchmark an algorithm	train on SCOP data						domain	yes
Understanding the role of domain-domain linkers in the spatial orientation of domains in multi-domain proteins	bhaskara_understanding_2013	Bhaskara, Ramachandra M.; de Brevern, Alexandre G. & Srinivasan, Narayanaswamy	J Biomol Struct Dyn	31	12	December	1467--1480	2013	1	Computational Study	Computational study of protein structure or evolution	all proteins						domain
Use of comparative genomics approaches to characterize interspecies differences in response to environmental chemicals: Challenges, opportunities, and research needs	burgess-herbert_use_2013	Burgess-Herbert, Sarah L. & Euling, Susan Y.	Toxicology and Applied Pharmacology	271	3	September	372--385	2013	3	Review	Cited but did not use	background on protein structure classification
Use of structural phylogenetic networks for classification of the ferritin-like superfamily	lundin_use_2012	Lundin, Daniel; Poole, Anthony M.; SjÃ¶berg, Britt-Marie & HÃ¶gbom, Martin	J Biol Chem	287	24		20565â€“20575	2012	10	Computational Study	Computational study of protein structure or evolution	study part of protein space						superfamily
Using Amino Acid Physicochemical Distance Transformation for Fast Protein Remote Homology Detection	liu_using_2012	Liu, Bin; Wang, Xiaolong; Chen, Qingcai; Dong, Qiwen & Lan, Xun	PLOS One	7	9	September		2012	14	Method	Train or benchmark an algorithm	validate against SCOP data						superfamily,family	yes
VariBench: A Benchmark Database for Variations			Human mutation						12	Database	Cited but did not use
Verification of the PREFAB alignment database	astakhova_verification_2012	Astakhova, T. V.; Lobanov, M. N.; Poverennaya, I. V.; Roytberg, M. A. & Yacovlev, V. V.	Biophysics	57	2		133â€“137	2012	0	Assessment	Augment a non-SCOP dataset with SCOP classification							domain
Viral Capsid Proteins Are Segregated in Structural Fold Space	cheng_viral_2013	Cheng, Shanshan & Brooks, Charles L.	PLOS Comput Biol	9	2	February	e1002905	2013	6	Computational Study	Computational study of protein structure or evolution	all protein space				viral capsid proteins		fold, domain
Vivaldi: Visualization and validation of biomacromolecular NMR structures from the PDB	hendrickx_vivaldi:_2013	Hendrickx, Pieter; Gutmanas, Aleksandras & Kleywegt, Gerard J.	Proteins					2013	4	Method	Augment a non-SCOP dataset with SCOP classification							fold
Web Tools for Predicting Metal Binding Sites in Proteins	sobolev_web_2013	Sobolev, Vladimir & Edelman, Marvin	Israel Journal of Chemistry	53	2014-03-04		166â€“172	2013	0	Method	Cited but did not use	refer to prior work that uses SCOP data
What can we learn from the evolution of protein-ligand interactions to aid the design of new therapeutics?	higueruelo_what_2012	Higueruelo, Alicia P.; Schreyer, Adrian; Bickerton, G. Richard J.; Blundell, Tom L. & Pitt, Will R.	PLOS One	7	12		e51742	2012	3	Computational study	Augment a non-SCOP dataset with SCOP classification					compare protein-ligand stats of six SCOP families		family
When a domain is not a domain, and why it is important to properly filter proteins in databases	towse_when_2012	Towse, Clare-Louise & Daggett, Valerie	BioEssays	34	12		1060â€“1069	2012	1	Computational Study	Train or benchmark an algorithm	validate against SCOP data						domain	yes
Whole-genome Trees Based on the Occurrence of Folds and Orthologs: Implications for Comparing Genomes on Different Levels	lin_whole-genome_2013	Lin, Jimmy & Gerstein, Mark	Rna-a Publication of the Rna Society	19	11	November	808--818	2013	0	Method	Augment a non-SCOP dataset with SCOP classification						previously published method	fold

## Sheet: Article Types
Article Type	Articles of that type	Not using SCOP	Using SCOP
Method	210	0	210
Computational Study	151	0	151
Experimental Study	45	0	45
Database	44	0	44
Assessment	10	0	10
Experimental and Computational Study	31	0	31
Review	49	0	49
Other	0	0	0
Total
Article Type
Method	210
Database	44
Computational Study	161
Experimental Study	45
Experimental and Computational Study	31
Review	49
Use type
Computational	415
Experimental	45
Experimental and Computational	31

## Sheet: SCOP use
How SCOP data are used	Method	Experimental study	Experimental and computational study	Computational study	Database	Assessment	Review	Other	SCOP use in 2012-2013 Research Articles		Primarily experimental		Contain computational work
Derive database from SCOP and/or ASTRAL	2	0	0	0	5	0	0	0	7		0		7
Investigate classification of one protein or a small set of proteins	8	33	9	34	2	0	11	0	98		33		65
Augment a non-SCOP dataset with SCOP classification	27	2	3	31	24	1	5	0	94		2		92
Train or benchmark an algorithm	105	0	2	5	2	6	0	0	121		0		121
Computational study of protein structure or evolution	18	9	14	62	3	0	11	0	119		9		110
Cited but did not use	50	1	3	19	8	3	22	0	107		1		83
									439
									546

## Sheet: SCOP levels
		Class	Fold	Superfamily	Family	Protein	Species	Domain	Any level
Computational study of protein structure or evolution	Computational study of protein structure or evolution	21	46	37	34	1	0	49	119
Train or benchmark an algorithm	Train or benchmark an algorithm	15	43	27	21	2	1	13	121
Augment a non-SCOP dataset with SCOP classification	Augment a non-SCOP dataset with SCOP classification	35	43	39	14	5	5	33	94
Investigate classification of one protein or a small set of proteins	Investigate classification of one protein or a small set of proteins	8	41	38	12	0	0	19	98
Derive database from SCOP and/or ASTRAL	Derive database from SCOP and/or ASTRAL	1	1	3	3	0	0	2	7
not using SCOP data in current paper		0	0	0	0	0	0	0	0
sum		80	174	144	84	8	6	116	439
Derive database from SCOP and/or ASTRAL
Investigate classification of one protein or a small set of proteins
Augment a non-SCOP dataset with SCOP classification
Train or benchmark an algorithm
Computational study of protein structure or evolution
not using SCOP data in current paper

## Sheet: All-time - Most citations
Method/Database Name	Application	How SCOP is used	SCOP use
SUPERFAMILY	database and server for homology detection	SCOP superfamily data to train hidden Markov models	derive a database from SCOP data
3D-PSSM	remote homology detection	SCOP superfamily data for building profiles	derive a database from SCOP data
FUGUE	remote homology detection	Non-redundant subset from SCOP for benchmarking	?
HHPred	remote homology detection and structure prediction	Include sequences from SCOP database in homology search	search for homologs
HHSearch	remote homology detection	Astral representative subset and SCOP superfamily classification to benchmark method	validate method
Pfam	remote homology detection	Use SCOP domain boundaries for Pfam domains, where available	look up domain boundaries
Dali Server (Holm, Bioinformatics, 2008)	Protein structure database search	Benchmark with curated representative set of 8 chains from first four SCOP classes.	evaluate on representative set
CATH	Protein structure classification database	SCOP domains to aid in editing domains	look up domain boundaries
MUSCLE	multiple sequence alignment	Astral representative subset to ­­– method on fold and superfamily prediction task	validate method
Secondary-structure matching (SSM)	structure alignment	SCOP domains, classified at the fold level, for training parameters for fold identification	train and validate?
Incremental Combinatorial Extension (CE)	Structure alignment	Derive benchmarking data set from a particular SCOP fold	?
Jpred	secondary structure prediction	Astral representative subset for 7-fold cross validation of the secondary structure prediction method	validate method
Phyre	3D structure prediction	Build a fold library indexed by profiles of all SCOP domains	derive a database from SCOP data

## Sheet: HighImpact-AllTime-Articles
Title	Identifier	Author	Journal	Volume	Number	Month	Pages	Year	Article Type	Breadth of study	Paper Topic 1	Paper Topic 2	How SCOP data are used 1	Approximate Data set size	How SCOP data are used 2	Third-party tool used	Levels in validation/Used in lookup/summary statistics	Training?	Data set curation
Anisotropy of fluctuation dynamics of proteins with an elastic network model	atilgan_anisotropy_2001	Atilgan, A R; Durell, S R; Jernigan, R L; Demirel, M C; Keskin, O & Bahar, I	Biophys. J.	80	1	January	505--515	2001
Assignment of homology to genome sequences using a library of hidden Markov models that represent all proteins of known structure	gough_assignment_2001	Gough, J; Karplus, K; Hughey, R & Chothia, C	{JOURNAL} {OF} {MOLECULAR} {BIOLOGY}	313	4	November	903--919	2001
CATH ‚Äì a hierarchic classification of protein domain structures	orengo_cath_1997	Orengo, C. A.; Michie, A. D.; Jones, S.; Jones, D. T.; Swindells, M. B. & Thornton, J. M.	Structure	5	8		1093‚Äì1109	1997
Enhanced genome annotation using structural profiles in the program 3D-PSSM	kelley_enhanced_2000	Kelley, Lawrence A.; MacCallum, Robert M. & Sternberg, Michael JE	Journal of molecular biology	299	2		501‚Äì522	2000	Method		remote homolog detection		validate against SCOP data				superfamily	yes
FUGUE: sequence-structure homology recognition using environment-specific substitution tables and structure-dependent gap penalties	shi_fugue:_2001	Shi, Jiye; Blundell, Tom L & Mizuguchi, Kenji	Journal of Molecular Biology	310	1	June	243--257	2001
How many drug targets are there?	overington_how_2006	Overington, John P.; Al-Lazikani, Bissan & Hopkins, Andrew L.	Nature reviews Drug discovery	5	12		993‚Äì996	2006
Mapping the protein universe	holm_mapping_1996	Holm, Liisa & Sander, Chris	Science	273	5275		595‚Äì602	1996
MUSCLE: multiple sequence alignment with high accuracy and high throughput	edgar_muscle:_2004	Edgar, Robert C	Nucleic Acids Res.	32	5		1792--1797	2004
Pfam: a comprehensive database of protein domain families based on seed alignments	sonnhammer_pfam:_1997	Sonnhammer, Erik LL; Eddy, Sean R. & Durbin, Richard	Proteins Structure Function and Genetics	28	3		405‚Äì420	1997
Protein homology detection by HMM-HMM comparison	soding_protein_2005	Soding, J	{BIOINFORMATICS}	21	7	April	951--960	2005
Protein structure alignment by incremental combinatorial extension (CE) of the optimal path.	shindyalov_protein_1998	Shindyalov, Ilya N. & Bourne, Philip E.	Protein engineering	11	9		739‚Äì747	1998
Protein structure prediction on the Web: a case study using the Phyre server	kelley_protein_2009	Kelley, Lawrence A. & Sternberg, Michael JE	Nature protocols	4	3		363‚Äì371	2009
Searching protein structure databases with DaliLite v.3	holm_searching_2008	Holm, L; K√§√§ri√§inen, S; Rosenstr√∂m, P & Schenkel, A	Bioinformatics	24	23	December	2780--2781	2008
Secondary-structure matching (SSM), a new tool for fast protein structure alignment in three dimensions	krissinel_secondary-structure_2004	Krissinel, E. & Henrick, K.	Acta Crystallographica Section D: Biological Crystallography	60	12		2256‚Äì2268	2004
SGD: Saccharomyces Genome Database	cherry_sgd:_1998	Cherry, J M; Adler, C; Ball, C; Chervitz, S A; Dwight, S S; Hester, E T; Jia, Y; Juvik, G; Roe, T; Schroeder, M; Weng, S & Botstein, D	Nucleic Acids Res.	26	1	January	73--79	1998
Structure of staphylococcal alpha-hemolysin, a heptameric transmembrane pore	song_structure_1996	Song, LZ; Hobaugh, MR; Shustak, C; Cheley, S; Bayley, H & Gouaux, JE	{SCIENCE}	274	5294	December	1859--1866	1996
Surprising similarities in structure comparison	gibrat_surprising_1996	Gibrat, Jean-Francois; Madej, Thomas & Bryant, Stephen H.	Current opinion in structural biology	6	3		377‚Äì385	1996
The HHpred interactive server for protein homology detection and structure prediction	soding_hhpred_2005	S√∂ding, Johannes; Biegert, Andreas & Lupas, Andrei N	Nucleic Acids Res.	33	Web Server issue	July	W244--248	2005
The Jpred 3 secondary structure prediction server	cole_jpred_2008	Cole, Christian; Barber, Jonathan D & Barton, Geoffrey J	Nucleic Acids Res.	36	Web Server issue	July	W197--201	2008
The Pfam protein families database	bateman_pfam_2002	Bateman, Alex; Birney, Ewan; Cerruti, Lorenzo; Durbin, Richard; Etwiller, Laurence; Eddy, Sean R.; Griffiths-Jones, Sam; Howe, Kevin L.; Marshall, Mhairi & Sonnhammer, Erik LL	Nucleic acids research	30	1		276‚Äì280	2002
The protein data bank	berman_protein_2002	Berman, Helen M.; Battistuz, Tammy; Bhat, T. N.; Bluhm, Wolfgang F.; Bourne, Philip E.; Burkhardt, Kyle; Feng, Zukang; Gilliland, Gary L.; Iype, Lisa & Jain, Shri	Acta Crystallographica Section D: Biological Crystallography	58	6		899‚Äì907	2002
The Protein Data Bank	berman_protein_2000	Berman, H M; Westbrook, J; Feng, Z; Gilliland, G; Bhat, T N; Weissig, H; Shindyalov, I N & Bourne, P E	Nucleic Acids Res.	28	1	January	235--242	2000
Touring protein fold space with Dali/FSSP	holm_touring_1998	Holm, L & Sander, C	Nucleic Acids Res.	26	1	January	316--319	1998
Twilight zone of protein sequence alignments	rost_twilight_1999	Rost, Burkhard	Protein engineering	12	2		85‚Äì94	1999
UCSF Chimera‚Äîa visualization system for exploratory research and analysis	pettersen_ucsf_2004	Pettersen, Eric F.; Goddard, Thomas D.; Huang, Conrad C.; Couch, Gregory S.; Greenblatt, Daniel M.; Meng, Elaine C. & Ferrin, Thomas E.	Journal of computational chemistry	25	13		1605‚Äì1612	2004

## Sheet: CATH-citing
Title	Identifier	Author	Journal	Volume	Number	Month	Pages	Year	Article Type	How SCOP data are used 1	How CATH data are used	Compare or consensus or other
A bioinformatics view of zinc enzymes	andreini_bioinformatics_2012	Andreini, Claudia & Bertini, Ivano	Journal of Inorganic Biochemistry	111			150â€“156	2012	Computational Study	annotate a data set with SCOP domains or classification	annotate a data set	both
A Global Comparison of the Human and T. brucei Degradomes Gives Insights about Possible Parasite Drug Targets	mashiyama_global_2012	Mashiyama, Susan T.; Koupparis, Kyriacos; Caffrey, Conor R.; McKerrow, James H. & Babbitt, Patricia C.	Plos Neglected Tropical Diseases	6	12	December		2012	Computational Study	look up classification of one protein or small set of proteins	not using CATH data in current paper	SCOP
A new family of proteins related to the HEAT-like repeat DNA glycosylases with affinity for branched DNA structures	backe_new_2013	Backe, Paul H.; Simm, Roger; Laerdahl, Jon K.; Dalhus, Bjorn; Fagerlund, Annette; Okstad, Ole A.; Rognes, Torbjorn; Alseth, Ingrun; Kolsto, Anne-Brit & Bjoras, Magnar	Journal of Structural Biology	183	1	July	66--75	2013	Computational Study	not using SCOP data in current paper	not using CATH data in current paper	neither
A new size-independent score for pairwise protein structure alignment and its application to structure classification and nucleic-acid binding prediction	yang_new_2012	Yang, Yuedong; Zhan, Jian; Zhao, Huiying & Zhou, Yaoqi	Proteins: Structure, Function, and Bioinformatics	80	8	August	2080--2088	2012	Method	train / benchmark an algorithm	not using CATH data in current paper	SCOP
A novel neural response algorithm for protein function prediction	yalamanchili_novel_2012	Yalamanchili, Hari K.; Xiao, Quan-Wu & Wang, Junwen	BMC systems biology	6	Suppl 1		S19	2012	Method	not using SCOP data in current paper	not using CATH data in current paper	neither
A proteomic Ramachandran plot (PRplot)	carugo_proteomic_2013	Carugo, Oliviero & Djinovic-Carugo, Kristina	Amino Acids	44	2	February	781--790	2013	Paper Unavailable	0	paper unavailable
A thermodynamic definition of protein domains	porter_thermodynamic_2012	Porter, Lauren L. & Rose, George D.	Proceedings of the National Academy of Sciences	109	24		9420â€“9425	2012	Method	train / benchmark an algorithm	train / benchmark an algorithm	both
Abstracting knowledge from the protein data bank	furnham_abstracting_2013	Furnham, Nicholas; Laskowski, Roman A. & Thornton, Janet M.	Biopolymers	99	3		183â€“188	2013	Review	not using SCOP data in current paper	not using CATH data in current paper	neither
Accurate prediction of protein structural class	xia_accurate_2012	Xia, Xia-Yu; Ge, Meng; Wang, Zhi-Xin & Pan, Xian-Ming	PloS one	7	6		e37653	2012	Method	train / benchmark an algorithm	not using CATH data in current paper	SCOP
Adaptive Smith-Waterman residue match seeding for protein structural alignment	topham_adaptive_2013	Topham, Christopher M.; Rouquier, Mickael; Tarrat, Nathalie & Andre, Isabelle	Proteins: Structure, Function, and Bioinformatics	81	10	October	1823--1839	2013	Method	train / benchmark an algorithm	train / benchmark an algorithm	both
Amino acid distribution rules predict protein fold	kister_amino_2013	Kister, Alexander E. & Potapov, Vladimir	Biochemical Society Transactions	41	part 2		616â€“619	2013	Method	not using SCOP data in current paper	not using CATH data in current paper	neither
An artificial neural network approach to improving the correlation between protein energetics and the backbone structure	fawcett_artificial_2013	Fawcett, Timothy M.; Irausquin, Stephanie J.; Simin, Mikhail & Valafar, Homayoun	Proteomics	13	2		230â€“238	2013	Method	general study on protein structure/evolution	general study on protein structure/evolution	both
Assignment of protein sequences to existing domain and family classification systems: Pfam and the PDB	xu_assignment_2012	Xu, Qifang & Dunbrack, Roland L.	Bioinformatics	28	21		2763â€“2772	2012	Method	not using SCOP data in current paper	not using CATH data in current paper	neither
Automatic classification of protein structures relying on similarities between alignments	santini_automatic_2012	Santini, Guillaume; Soldano, Henry & Pothier, Joel	BMC bioinformatics	13		September		2012	Method	train / benchmark an algorithm	not using CATH data in current paper	SCOP
BCL::Score-Knowledge Based Energy Potentials for Ranking Protein Models Represented by Idealized Secondary Structure Elements	woetzel_bcl::score-knowledge_2012	Woetzel, Nils; Karakas, Mert; Staritzbichler, Rene; Mueller, Ralf; Weiner, Brian E. & Meiler, Jens	PloS one	7	11	November	e49242	2012	Method	not using SCOP data in current paper	not using CATH data in current paper	neither
Beyond BLASTing: Tertiary and quaternary structure analysis helps identify Major Vault Proteins	daly_beyond_2013	Daly, Toni K.; Sutherland-Smith, Andrew J. & Penny, David	Genome biology and evolution	5	1		217â€“232	2013	Computational Study	not using SCOP data in current paper	not using CATH data in current paper	neither
Camps 2.0: Exploring the sequence and structure space of prokaryotic, eukaryotic, and viral membrane proteins	neumann_camps_2012	Neumann, Sindy; Hartmann, Holger; Martin-Galiano, Antonio J.; Fuchs, Angelika & Frishman, Dmitrij	Proteins: Structure, Function, and Bioinformatics	80	3	March	839--857	2012	Database	train / benchmark an algorithm	train / benchmark an algorithm	both
Capturing protein sequence-structure specificity using computational sequence design	mach_capturing_2013	Mach, Paul & Koehl, Patrice	Proteins: Structure, Function, and Bioinformatics	81	9	September	1556--1570	2013	Method	train / benchmark an algorithm	not using CATH data in current paper	SCOP
Cascaded walks in protein sequence space: use of artificial sequences in remote homology detection between natural proteins	sandhya_cascaded_2012	Sandhya, S.; Mudgal, R.; Jayadev, C.; Abhinandan, K. R.; Sowdhamini, R. & Srinivasan, N.	Molecular BioSystems	8	8		2076â€“2084	2012	Method	train / benchmark an algorithm	not using CATH data in current paper	SCOP
ccPDB: compilation and creation of data sets from Protein Data Bank	singh_ccpdb:_2012	Singh, Harinder; Chauhan, Jagat Singh; Gromiha, M. Michael & Raghava, Gajendra P. S.	Nucleic Acids Research	40	D1	January	D486--D489	2012	Database	not using SCOP data in current paper	not using CATH data in current paper	neither
Chemogenomics of pyridoxal 5'-phosphate dependent enzymes	singh_chemogenomics_2013	Singh, Ratna; Spyrakis, Francesca; Cozzini, Pietro; Paiardini, Alessandro; Pascarella, Stefano & Mozzarelli, Andrea	Journal of Enzyme Inhibition and Medicinal Chemistry	28	1		183â€“194	2013	Computational Study	general study on protein structure/evolution	general study on protein structure/evolution	both
Classification of alpha-Helical Membrane Proteins Using Predicted Helix Architectures	neumann_classification_2013	Neumann, Sindy; Fuchs, Angelika; Hummel, Barbara & Frishman, Dmitrij	PloS one	8	10	October	e77491	2013	Method	train / benchmark an algorithm	benchmark an algorithm	consensus
Classification of protein functional surfaces using structural characteristics	tseng_classification_2012	Tseng, Yan Yuan & Li, Wen-Hsiung	Proceedings of the National Academy of Sciences	109	4		1170â€“1175	2012	Method	not using SCOP data in current paper	benchmark an algorithm	CATH
Coexistence of Phases in a Protein Heterodimer	krokhotin_coexistence_2012	Krokhotin, Andrey; Liwo, Adam; Niemi, Antti J. & Scheraga, Harold A.	JOURNAL OF CHEMICAL PHYSICS	137	3	July		2012	Computational Study	general study on protein structure/evolution	general study on protein structure/evolution	both
Comparative structural modeling of a monothiol GRX from chickpea: Insight in iron-sulfur cluster assembly	yadav_comparative_2012	Yadav, Saurabh; Kushwaha, Hemant Ritturaj; Kumar, Kamal & Verma, Praveen Kumar	INTERNATIONAL JOURNAL OF BIOLOGICAL MACROMOLECULES	51	3	October	266--273	2012	Experimental Study	look up classification of one protein or small set of proteins	look up classification	both
Comparing proteins by their internal dynamics: Exploring structureâ€“function relationships beyond static structural alignments	micheletti_comparing_2013	Micheletti, Cristian	Physics of Life Reviews	10	1	March	1--26	2013	Review	not using SCOP data in current paper	look up classification	CATH
Computational and Theoretical Methods for Protein Folding	compiani_computational_2013	Compiani, Mario & Capriotti, Emidio	Biochemistry	52	48	December	8601--8624	2013	Review	general study on protein structure/evolution	general study on protein structure/evolution	both
Conformational flexibility of the leucine binding protein examined by protein domain coarse-grained molecular dynamics	siuda_conformational_2013	Siuda, Iwona & Thogersen, Lea	Journal of Molecular Modeling	19	11	November	4931--4945	2013	Computational Study	not using SCOP data in current paper	annotate a data set	CATH
CONTSOR--a new knowledge-based fold recognition potential, based on side chain orientation and contacts between residue terminal groups	vishnepolsky_contsor--new_2012	Vishnepolsky, Boris & Pirtskhalava, Malak	Protein Science	21	1	January	134--141	2012	Method	train / benchmark an algorithm	not using CATH data in current paper	SCOP
Convergent evolution in structural elements of proteins investigated using cross profile analysis	tomii_convergent_2012	Tomii, Kentaro; Sawada, Yoshito & Honda, Shinya	BMC bioinformatics	13	1		11	2012	Method	general study on protein structure/evolution	look up classification	both
Counterbalance of ligand- and self-coupled motions characterizes multispecificity of ubiquitin	dasgupta_counterbalance_2013	Dasgupta, Bhaskar; Nakamura, Haruki & Kinjo, Akira R.	Protein Science	22	2	February	168--178	2013	Computational Study	look up classification of one protein or small set of proteins	not using CATH data in current paper	SCOP
Crucial Protein Based Drug Targets and Potential Inhibitors for Osteoporosis: New Hope and Possibilities	chakraborty_crucial_2013	Chakraborty, Chiranjib & Doss, C. George Priya	Current Drug Targets	14	14	December	1707--1713	2013	Paper Unavailable	0	paper unavailable
Crystal structure of a putative isochorismatase hydrolase from Oleispira antarctica	goral_crystal_2012	Goral, Anna M; Tkaczuk, Karolina L; Chruszcz, Maksymilian; Kagan, Olga; Savchenko, Alexei & Minor, Wladek	J. Struct. Funct. Genomics	13	1	March	27--36	2012	Experimental and Computational Study	look up classification of one protein or small set of proteins	general study on protein structure/evolution	both	search for similar structures
Defining and searching for structural motifs using DeepView/Swiss-PdbViewer	johansson_defining_2012	Johansson, Maria U.; Zoete, Vincent; Michielin, Olivier & Guex, Nicolas	BMC bioinformatics	13	1		173	2012	Method	not using SCOP data in current paper	not using CATH data in current paper	neither
Defining structural and evolutionary modules in proteins: a community detection approach to explore sub-domain architecture	hleap_defining_2013	Hleap, Jose Sergio; Susko, Edward & Blouin, Christian	Bmc Structural Biology	13		October	20	2013	Method	not using SCOP data in current paper	not using CATH data in current paper	neither
Detection of secondary and supersecondary structures of proteins from cryo-electron microscopy	bajaj_detection_2012	Bajaj, Chandrajit; Goswami, Samrat & Zhang, Qin	Journal of Structural Biology	177	2	February	367--381	2012	Method	annotate a data set with SCOP domains or classification	not using CATH data in current paper	SCOP
Dimensionality reduction in computational demarcation of protein tertiary structures	joshi_dimensionality_2012	Joshi, Rajani R.; Panigrahi, Priyabrata R. & Patil, Reshma N.	Journal of molecular modeling	18	6		2741â€“2754	2012	Method	train / benchmark an algorithm	not using CATH data in current paper	SCOP
Divergence and Convergence in Enzyme Evolution	galperin_divergence_2012	Galperin, Michael Y. & Koonin, Eugene V.	Journal of Biological Chemistry	287	1	January	21--28	2012	Review	look up classification of one protein or small set of proteins	not using CATH data in current paper	SCOP
DOMMINO: a database of macromolecular interactions	kuang_dommino:_2012	Kuang, Xingyan; Han, Jing Ginger; Zhao, Nan; Pang, Bin; Shyu, Chi-Ren & Korkin, Dmitry	Nucleic Acids Research	40	D1	January	D501--D506	2012	Database	look up classification of one protein or small set of proteins	not using CATH data in current paper	SCOP
ECOH: An Enzyme Commission number predictor using mutual information and a support vector machine	matsuta_ecoh:_2013	Matsuta, Yoshihiko; Ito, Masahiro & Tohsato, Yukako	Bioinformatics	29	3	February	365--372	2013	Method	not using SCOP data in current paper	not using CATH data in current paper	neither
Effective Moment Feature Vectors for Protein Domain Structures	shi_effective_2013	Shi, Jian-Yu; Yiu, Siu-Ming; Zhang, Yan-Ning & Chin, Francis Yuk-Lun	PloS one	8	12	December	e83788	2013	Method	train / benchmark an algorithm	train / benchmark an algorithm	both
Efficient protein structure search using indexing methods	kim_efficient_2013	Kim, Sungchul; Sael, Lee & Yu, Hwanjo	BMC medical informatics and decision making	13	Suppl 1		S8	2013	Method	not using SCOP data in current paper	not using CATH data in current paper	neither
Elementary Flux Modes Analysis of Functional Domain Networks Allows a Better Metabolic Pathway Interpretation	peres_elementary_2013	Peres, Sabine; Felicori, Liza & Molina, Franck	PloS one	8	10	October	UNSP e76143	2013	Method	annotate a data set with SCOP domains or classification	not using CATH data in current paper	SCOP
Enzyme informatics	alderson_enzyme_2012	Alderson, Rosanna G; De Ferrari, Luna; Mavridis, Lazaros; McDonagh, James L; Mitchell, John B O & Nath, Neetika	Curr Top Med Chem	12	17		1911--1923	2012	Review	not using SCOP data in current paper	not using CATH data in current paper	neither
eProS-a database and toolbox for investigating protein sequence-structure-function relationships through energy profiles	heinke_epros-database_2013	Heinke, Florian; Schildbach, Stefan; Stockmann, Daniel & Labudde, Dirk	Nucleic Acids Research	41	D1	January	D320--D326	2013	Database	annotate a data set with SCOP domains or classification	annotate a data set	both
Evidence theoretic protein fold classification based on the concept of hyperfold	kavousi_evidence_2012	Kavousi, Kaveh; Sadeghi, Mehdi; Moshiri, Behzad; Araabi, Babak N. & Moosavi-Movahedi, Ali Akbar	MATHEMATICAL BIOSCIENCES	240	2	December	148--160	2012	Method	train / benchmark an algorithm	not using CATH data in current paper	SCOP
Evolutionary history of the TBP-domain superfamily	brindefalk_evolutionary_2013	Brindefalk, Bjoern; Dessailly, Benoit H.; Yeats, Corin; Orengo, Christine; Werner, Finn & Poole, Anthony M.	Nucleic Acids Research	41	5	March	2832--2845	2013	Computational Study	look up classification of one protein or small set of proteins	look up classification	both
Exhaustive comparison and classification of ligand-binding surfaces in proteins	murakami_exhaustive_2013	Murakami, Yoichi; Kinoshita, Kengo; Kinjo, Akira R. & Nakamura, Haruki	Protein Science	22	10	October	1379--1391	2013	Computational Study	annotate a data set with SCOP domains or classification	annotate a data set	both
Exploring Fold Space Preferences of New-born and Ancient Protein Superfamilies	edwards_exploring_2013	Edwards, Hannah; Abeln, Sanne & Deane, Charlotte M.	Plos Computational Biology	9	11	November	e1003325	2013	Computational Study	general study on protein structure/evolution	not using CATH data in current paper	SCOP
Exploring Protein Dynamics Space: The Dynasome as the Missing Link between Protein Structure and Function	hensen_exploring_2012	Hensen, Ulf; Meyer, Tim; Haas, Juergen; Rex, Rene; Vriend, Gert & Grubmueller, Helmut	PloS one	7	5	May		2012	Computational Study	annotate a data set with SCOP domains or classification	not using CATH data in current paper	SCOP
Exploring the evolution of novel enzyme functions within structurally defined protein superfamilies	furnham_exploring_2012	Furnham, Nicholas; Sillitoe, Ian; Holliday, Gemma L.; Cuff, Alison L.; Laskowski, Roman A.; Orengo, Christine A. & Thornton, Janet M.	Plos Computational Biology	8	3		e1002403	2012	Computational Study	not using SCOP data in current paper	general study on protein structure/evolution	CATH
FAMILY FINGERPRINTS: A GLOBAL APPROACH TO STRUCTURAL CLASSIFICATION	casagrande_family_2012	Casagrande, Alberto & Fabris, Francesco	Journal of bioinformatics and computational biology	10	3			2012	Method	train / benchmark an algorithm	not using CATH data in current paper	SCOP
Fast large-scale clustering of protein structures using Gauss integrals	harder_fast_2012	Harder, Tim; Borg, Mikael; Boomsma, Wouter; RÃ¸gen, Peter & Hamelryck, Thomas	Bioinformatics	28	4		510â€“515	2012	Method	train / benchmark an algorithm	train / benchmark an algorithm	both
Fast protein structure alignment using Gaussian overlap scoring of backbone peptide fragment similarity	ritchie_fast_2012	Ritchie, David W.; Ghoorah, Anisah W.; Mavridis, Lazaros & Venkatraman, Vishwesh	Bioinformatics	28	24		3274â€“3281	2012	Method	train / benchmark an algorithm	train / benchmark an algorithm	both
Function prediction from networks of local evolutionary similarity in protein structure	erdin_function_2013	Erdin, Serkan; Venner, Eric; Lisewski, Andreas M. & Lichtarge, Olivier	BMC bioinformatics	14	Suppl 3		S6	2013	Method	not using SCOP data in current paper	not using CATH data in current paper	neither
Functional Annotation of Conserved Hypothetical Proteins from Haemophilus influenzae Rd KW20			PLOS One						Computational Study	general study on protein structure/evolution	general study on protein structure/evolution	both
Functional inference by ProtoNet family tree: the uncharacterized proteome of Daphnia pulex	rappoport_functional_2013	Rappoport, Nadav & Linial, Michal	BMC bioinformatics	14		February		2013	Method	annotate a data set with SCOP domains or classification	annotate a data set	both
Functional prediction of binding pockets	kontoyianni_functional_2012	Kontoyianni, Maria & Rosnick, Christopher B.	Journal of chemical information and modeling	52	3		824â€“833	2012	Method	general study on protein structure/evolution	not using CATH data in current paper	SCOP
Functional site plasticity in domain superfamilies	dessailly_functional_2013	Dessailly, Benoit H.; Dawson, Natalie L.; Mizuguchi, Kenji & Orengo, Christine A.	Biochimica Et Biophysica Acta-Proteins and Proteomics	1834	5	May	874--889	2013	Computational Study	general study on protein structure/evolution	annotate a data set	both
Further Evidence for the Likely Completeness of the Library of Solved Single Domain Protein Structures	skolnick_further_2012	Skolnick, Jeffrey; Zhou, Hongyi & Brylinski, Michal	Journal of Physical Chemistry B	116	23	June	6654--6664	2012	Computational Study	not using SCOP data in current paper	not using CATH data in current paper	neither
Genome3D: a UK collaborative project to annotate genomic sequences with predicted 3D structures based on SCOP and CATH domains	lewis_genome3d:_2013	Lewis, Tony E.; Sillitoe, Ian; Andreeva, Antonina; Blundell, Tom L.; Buchan, Daniel WA; Chothia, Cyrus; Cuff, Alison; Dana, Jose M.; Filippis, Ioannis & Gough, Julian	Nucleic Acids Research	41	D1		D499â€“D507	2013	Database	annotate a data set with SCOP domains or classification	annotate a data set	both
GFam: a platform for automatic annotation of gene families	sasidharan_gfam:_2012	Sasidharan, Rajkumar; Nepusz, TamÃ¡s; Swarbreck, David; Huala, Eva & Paccanaro, Alberto	Nucleic Acids Research	40	19		e152â€“e152	2012	Method	annotate a data set with SCOP domains or classification	annotate a data set	both
Golden triangle for folding rates of globular proteins	garbuzynskiy_golden_2013	Garbuzynskiy, Sergiy O.; Ivankov, Dmitry N.; Bogatyreva, Natalya S. & Finkelstein, Alexei V.	Proceedings of the National Academy of Sciences	110	1	January	147--150	2013	Computational Study	general study on protein structure/evolution	general study on protein structure/evolution	both
Graph-based methods for protein structure comparison	fober_graph-based_2013	Fober, Thomas; Mernberger, Marco; Klebe, Gerhard & Huellermeier, Eyke	Wiley Interdisciplinary Reviews-Data Mining and Knowledge Discovery	3	5	September	307--320	2013	Paper Unavailable	0	paper unavailable
HEMD: An Integrated Tool of Human Epigenetic Enzymes and Chemical Modulators for Therapeutics	huang_hemd:_2012	Huang, Zhimin; Jiang, Haiming; Liu, Xinyi; Chen, Yingyi; Wong, Jiemin; Wang, Qi; Huang, Wenkang; Shi, Ting & Zhang, Jian	PloS one	7	6	June	e39917	2012	Database	annotate a data set with SCOP domains or classification	annotate a data set	both
How Many Protein-Protein Interactions Types Exist in Nature?	garma_how_2012	Garma, Leonardo; Mukherjee, Srayanta; Mitra, Pralay & Zhang, Yang	PloS one	7	6	June	e38913	2012	Computational Study	not using SCOP data in current paper	not using CATH data in current paper	neither
How old is my gene?	capra_how_2013	Capra, John A.; Stolzer, Maureen; Durand, Dannie & Pollard, Katherine S.	Trends in Genetics	29	11	November	659--668	2013	Review	not using SCOP data in current paper	not using CATH data in current paper	neither
IDEAL: Intrinsically Disordered proteins with Extensive Annotations and Literature	fukuchi_ideal:_2012	Fukuchi, Satoshi; Sakamoto, Shigetaka; Nobe, Yukiko; Murakami, Seiko D.; Amemiya, Takayuki; Hosoda, Kazuo; Koike, Ryotaro; Hiroaki, Hidekazu & Ota, Motonori	Nucleic Acids Research	40	D1	January	D507--D511	2012	Database	annotate a data set with SCOP domains or classification	not using CATH data in current paper	SCOP
Identification of domains in protein structures from the analysis of intramolecular interactions	genoni_identification_2012	Genoni, Alessandro; Morra, Giulia & Colombo, Giorgio	The Journal of Physical Chemistry B	116	10		3331â€“3343	2012	Method	train / benchmark an algorithm	benchmark an algorithm	consensus
Identification of Similar Binding Sites to Detect Distant Polypharmacology	jalencas_identification_2013	Jalencas, Xavier & Mestres, Jordi	Molecular Informatics	32	2014-11-12	December	976--990	2013	Review	annotate a data set with SCOP domains or classification	not using CATH data in current paper	SCOP
Identifying structural domains of proteins using clustering	feldman_identifying_2012	Feldman, Howard J.	BMC bioinformatics	13	1		286	2012	Method	train / benchmark an algorithm	benchmark an algorithm	consensus
Immunoglobulin domains in Escherichia coli and other enterobacteria: from pathogenesis to applications in antibody technologies	bodelon_immunoglobulin_2013	Bodelon, Gustavo; Palomino, Carmen & Angel Fernandez, Luis	Fems Microbiology Reviews	37	2	March	204--250	2013	Review	general study on protein structure/evolution	not using CATH data in current paper	SCOP
In silico studies of Echinococcus granulosus FABPs	esteves_silico_2013	Esteves, Adriana & Paulino Zunini, Margot	Journal of Biomolecular Structure and Dynamics	31	2		224â€“239	2013	Computational Study	look up classification of one protein or small set of proteins	look up classification	both
In vivo translation rates can substantially delay the cotranslational folding of the Escherichia coli cytosolic proteome	ciryam_vivo_2013	Ciryam, Prajwal; Morimoto, Richard I.; Vendruscolo, Michele; Dobson, Christopher M. & O'Brien, Edward P.	Proceedings of the National Academy of Sciences	110	2	January	E132--E140	2013	Computational study	annotate a data set with SCOP domains or classification	annotate a data set	both
InterEvol database: exploring the structure and evolution of protein complex interfaces	faure_interevol_2012	Faure, Guilhem; Andreani, Jessica & Guerois, Raphael	Nucleic Acids Research	40	D1	January	D847--D856	2012	Database	annotate a data set with SCOP domains or classification	not using CATH data in current paper	SCOP
IS-Dom: a dataset of independent structural domains automatically delineated from protein structures	ebina_is-dom:_2013	Ebina, Teppei; Umezawa, Yuki & Kuroda, Yutaka	Journal of Computer-Aided Molecular Design	27	5	May	419--426	2013	Method	train / benchmark an algorithm	train / benchmark an algorithm	both
J-TM Align: Efficient Comparison of Protein Structure Based on TM-Align	guzzi_j-tm_2013	Guzzi, Pietro H.; Veltri, Pierangelo & Cannataro, Mario	Current Bioinformatics	8	2	April	220--225	2013	Paper Unavailable	0	paper unavailable
KB-Rank: efficient protein structure and functional annotation identification via text query	julfayev_kb-rank:_2012	Julfayev, Elchin S; McLaughlin, Ryan J; Tao, Yi-Ping & McLaughlin, William A	J. Struct. Funct. Genomics	13	2	June	101--110	2012	Method	annotate a data set with SCOP domains or classification	annotate a data set	both
LNA: Fast Protein Structural Comparison Using a Laplacian Characterization of Tertiary Structure	bonnel_lna:_2012	Bonnel, Nicolas & Marteau, Pierre-Francois	IEEE/ACM Transactions on Computational Biology and Bioinformatics (TCBB)	9	5	October	1451--1458	2012	Method	train / benchmark an algorithm	not using CATH data in current paper	SCOP
Mapping small molecule binding data to structural domains	kruger_mapping_2012	Kruger, Felix A; Rostom, Raghd & Overington, John P	BMC Bioinformatics	13 Suppl 17			S11	2012	Method	not using SCOP data in current paper	not using CATH data in current paper	neither
MetaBase-the wiki-database of biological databases	bolser_metabase-wiki-database_2012	Bolser, Dan M.; Chibon, Pierre-Yves; Palopoli, Nicolas; Gong, Sungsam; Jacob, Daniel; Del Angel, Victoria Dominguez; Swan, Dan; Bassi, Sebastian; Gonzalez, Virginia; Suravajhala, Prashanth; Hwang, Seungwoo; Romano, Paolo; Edwards, Rob; Bishop, Bryan; Eargle, John; Shtatland, Timur; Provart, Nicholas J.; Clements, Dave; Renfro, Daniel P.; Bhak, Daeui & Bhak, Jong	Nucleic Acids Research	40	D1	January	D1250--D1254	2012	Database	not using SCOP data in current paper	not using CATH data in current paper	neither
Metal binding properties and structure of a type III metallothionein from the metal hyperaccumulator plant Noccaea caerulescens	fernandez_metal_2012	Fernandez, Lucia Rubio; Vandenbussche, Guy; Roosens, Nancy; Govaerts, Cedric; Goormaghtigh, Erik & Verbruggen, Nathalie	Biochimica Et Biophysica Acta-Proteins and Proteomics	1824	9	September	1016--1023	2012	Experimental and Computational Study	annotate a data set with SCOP domains or classification	annotate a data set	both
MetalPDB: a database of metal sites in biological macromolecular structures	andreini_metalpdb:_2013	Andreini, Claudia; Cavallaro, Gabriele; Lorenzini, Serena & Rosato, Antonio	Nucleic Acids Research	41	D1	January	D312--D319	2013	Database	annotate a data set with SCOP domains or classification	annotate a data set	both
MetalS(2): A Tool for the Structural Alignment of Minimal Functional Sites in Metal-Binding Proteins and Nucleic Acids	andreini_metals2:_2013	Andreini, Claudia; Cavallaro, Gabriele; Rosato, Antonio & Valasatava, Yana	Journal of Chemical Information and Modeling	53	11	November	3064--3075	2013	Method	train / benchmark an algorithm	annotate a data set	both
Modeling of folds and folding pathways for some protein families of (alpha+beta)- and (alpha/beta)-classes	gordeev_modeling_2013	Gordeev, Alexey B. & Efimov, Alexander V.	Journal of Biomolecular Structure and Dynamics	31	1	January	4--16	2013	Database	not using SCOP data in current paper	not using CATH data in current paper	neither
Molecular replacement then and now	scapin_molecular_2013	Scapin, Giovanna	Acta Crystallographica Section D-Biological Crystallography	69		November	2266--2275	2013	Review	general study on protein structure/evolution	general study on protein structure/evolution	both
New functional families (FunFams) in CATH to improve the mapping of conserved functional sites to 3D structures	sillitoe_new_2013	Sillitoe, Ian; Cuff, Alison L; Dessailly, Benoit H; Dawson, Natalie L; Furnham, Nicholas; Lee, David; Lees, Jonathan G; Lewis, Tony E; Studer, Romain A; Rentzsch, Robert; Yeats, Corin; Thornton, Janet M & Orengo, Christine A	Nucleic Acids Research	41	Database issue	January	D490--498	2013	Database	general study on protein structure/evolution	CATH paper	N/A
NMR Structure of Lipoprotein YxeF from Bacillus subtilis Reveals a Calycin Fold and Distant Homology with the Lipocalin Blc from Escherichia coli	wu_nmr_2012	Wu, Yibing; Punta, Marco; Xiao, Rong; Acton, Thomas B.; Sathyamoorthy, Bharathwaj; Dey, Fabian; Fischer, Markus; Skerra, Arne; Rost, Burkhard; Montelione, Gaetano T. & Szyperski, Thomas	PloS one	7	6	June	e37404	2012	Experimental Study	look up classification of one protein or small set of proteins	look up classification	both
N-Terminal Domains in Two-Domain Proteins Are Biased to Be Shorter and Predicted to Fold Faster Than Their C-Terminal Counterparts	jacob_n-terminal_2013	Jacob, Etai; Unger, Ron & Horovitz, Amnon	Cell reports					2013	Computational Study	general study on protein structure/evolution	general study on protein structure/evolution	both
On the role of thermal backbone fluctuations in myoglobin ligand gate dynamics	krokhotin_role_2013	Krokhotin, Andrey; Niemi, Antti J. & Peng, Xubiao	JOURNAL OF CHEMICAL PHYSICS	138			175101	2013	Computational Study	not using SCOP data in current paper	not using CATH data in current paper	neither
On the Universe of Protein Folds	kolodny_universe_2013	Kolodny, Rachel; Pereyaslavets, Leonid; Samson, Abraham O. & Levitt, Michael	Annual review of biophysics	42			559â€“582	2013	Review	general study on protein structure/evolution	general study on protein structure/evolution	both
Origin and Evolution of Protein Fold Designs Inferred from Phylogenomic Analysis of CATH Domain Structures in Proteomes	bukhari_origin_2013	Bukhari, Syed Abbas & Caetano-AnollÃ©s, Gustavo	Plos Computational Biology	9	3		e1003009	2013	Computational Study	general study on protein structure/evolution	general study on protein structure/evolution	both
Overcoming sequence misalignments with weighted structural superposition	khazanov_overcoming_2012	Khazanov, Nickolay A.; Damm-Ganamet, Kelly L.; Quang, Daniel X. & Carlson, Heather A.	Proteins: Structure, Function, and Bioinformatics	80	11	November	2523--2535	2012	Method	not using SCOP data in current paper	not using CATH data in current paper	neither
PACSY, a relational database management system for protein structure and chemical shift analysis	lee_pacsy_2012	Lee, Woonghee; Yu, Wookyung; Kim, Suhkmann; Chang, Iksoo; Lee, Weontae & Markley, John L.	Journal of biomolecular NMR	54	2		169â€“179	2012	Method	annotate a data set with SCOP domains or classification	annotate a data set	both
PBSword: a web server for searching similar protein-protein binding sites	pang_pbsword:_2012	Pang, Bin; Kuang, Xingyan; Zhao, Nan; Korkin, Dmitry & Shyu, Chi-Ren	Nucleic Acids Research	40	W1	July	W428--W434	2012	Method	derive database from SCOP	not using CATH data in current paper	SCOP
PDBe: Protein Data Bank in Europe	velankar_pdbe:_2012	Velankar, S.; Alhroub, Y.; Best, C.; Caboche, S.; Conroy, M. J.; Dana, J. M.; Fernandez Montecelo, M. A.; van Ginkel, G.; Golovin, A.; Gore, S. P.; Gutmanas, A.; Haslam, P.; Hendrickx, P. M. S.; Heuson, E.; Hirshberg, M.; John, M.; Lagerstedt, I.; Mir, S.; Newman, L. E.; Oldfield, T. J.; Patwardhan, A.; Rinaldi, L.; Sahni, G.; Sanz-Garcia, E.; Sen, S.; Slowley, R.; Suarez-Uruena, A.; Swaminathan,…	Nucleic Acids Research	40	D1	January	D445--D452	2012	Database	annotate a data set with SCOP domains or classification	annotate a data set	both
PDB-scale analysis of known and putative ligand-binding sites with structural sketches	ito_pdb-scale_2012	Ito, Jun-Ichi; Tabei, Yasuo; Shimizu, Kana; Tomii, Kentaro & Tsuda, Koji	Proteins: Structure, Function, and Bioinformatics	80	3		747â€“763	2012	Method	not using SCOP data in current paper	not using CATH data in current paper	neither
PFClust: a novel parameter free clustering algorithm	mavridis_pfclust:_2013	Mavridis, Lazaros; Nath, Neetika & Mitchell, John BO	BMC bioinformatics	14	1		1â€“21	2013	Method	not using SCOP data in current paper	benchmark an algorithm	CATH
Pharmacophore Binding Motifs for Nicotinamide Adenine Dinucleotide Analogues Across Multiple Protein Families: A Detailed Contact-Based Analysis of the Interaction between Proteins and NAD (P) Cofactors	giangreco_pharmacophore_2013	Giangreco, Ilenia & Packer, Martin J.	Journal of medicinal chemistry					2013	Computational Study	annotate a data set with SCOP domains or classification	annotate a data set	both
PoSSuM: a database of similar protein-ligand binding and putative pockets	ito_possum:_2012	Ito, Jun-Ichi; Tabei, Yasuo; Shimizu, Kana; Tsuda, Koji & Tomii, Kentaro	Nucleic Acids Research	40	D1	January	D541--D548	2012	Database	annotate a data set with SCOP domains or classification	annotate a data set	both
PPM-Dom: A novel method for domain position prediction	sun_ppm-dom:_2013	Sun, Jing; Jing, Runyu; Wang, Yuelong; Zhu, Tuanfei; Li, Menglong & Li, Yizhou	Computational Biology and Chemistry	47		December	8--15	2013	Method	train / benchmark an algorithm	train / benchmark an algorithm	both
Prediction of protein domain boundaries from inverse covariances	sadowski_prediction_2013	Sadowski, Michael I.	Proteins: Structure, Function, and Bioinformatics	81	2	February	253--260	2013	Method	not using SCOP data in current paper	benchmark an algorithm	CATH
Prediction of protein domain with mRMR feature selection and analysis	li_prediction_2012	Li, Bi-Qing; Hu, Le-Le; Chen, Lei; Feng, Kai-Yan; Cai, Yu-Dong & Chou, Kuo-Chen	PloS one	7	6		e39308	2012	Method	not using SCOP data in current paper	not using CATH data in current paper	neither
Probing the protein space for extending the detection of weak homology folds	gullotto_probing_2012	Gullotto, Danilo; Nolassi, Mario Salvatore; Bernini, Andrea; Spiga, Ottavia & Niccolai, Neri	Journal of theoretical biology					2012	Method	annotate a data set with SCOP domains or classification	annotate a data set	both
Promiscuous domains: facilitating stability of the yeast protein-protein interaction network	pang_promiscuous_2012	Pang, Erli; Tan, Tao & Lin, Kui	Molecular Biosystems	8	3		766--771	2012	Computional study	not using SCOP data in current paper	not using CATH data in current paper	neither
Protein design by fusion: implications for protein structure prediction and evolution	skorupka_protein_2013	Skorupka, Katarzyna; Han, Seong Kyu; Nam, Hyun-Jun; Kim, Sanguk & Faham, Salem	Acta Crystallographica Section D-Biological Crystallography	69		December	2451--2460	2013	Experimental and Computational Study	general study on protein structure/evolution	general study on protein structure/evolution	both
Protein domain definition should allow for conditional disorder	yegambaram_protein_2013	Yegambaram, Kavestri; Bulloch, Esther M. M. & Kingston, Richard L.	Protein Science	22	11	November	1502--1518	2013	Experimental and Computational Study	not using SCOP data in current paper	not using CATH data in current paper	neither
Protein interactions in 3D: From interface evolution to drug discovery	winter_protein_2012	Winter, Christof; Henschel, Andreas; Tuukkanen, Anne & Schroeder, Michael	Journal of Structural Biology	179	3		347â€“358	2012	Review	not using SCOP data in current paper	not using CATH data in current paper	neither
Protein structure networks	greene_protein_2012	Greene, Lesley H.	Briefings in functional genomics	11	6		469â€“478	2012	Review	not using SCOP data in current paper	not using CATH data in current paper	neither
Protein Structure Validation and Identification from Unassigned Residual Dipolar Coupling Data Using 2D-PDPA	fahim_protein_2013	Fahim, Arjang; Mukhopadhyay, Rishi; Yandle, Ryan; Prestegard, James H. & Valafar, Homayoun	Molecules	18	9		10162â€“10188	2013	Method	general study on protein structure/evolution	general study on protein structure/evolution	both
ProtoNet 6.0: organizing 10 million protein sequences in a compact hierarchical family tree	rappoport_protonet_2012	Rappoport, Nadav; Karsenty, Solange; Stern, Amos; Linial, Nathan & Linial, Michal	Nucleic Acids Research	40	D1	January	D313--D320	2012	Database	annotate a data set with SCOP domains or classification	annotate a data set	both
PSC: protein surface classification	tseng_psc:_2012	Tseng, Yan Yuan & Li, Wen-Hsiung	Nucleic Acids Research	40	Web Server issue	July	W435--439	2012	Database	not using SCOP data in current paper	annotate a data set	CATH
PUTRACER: A NOVEL METHOD FOR IDENTIFICATION OF CONTINUOUS-DOMAINS IN MULTI-DOMAIN PROTEINS	arab_putracer:_2013	Arab, Seyed Shahriar; Gharamaleki, Mohammadbagher Parsa; Pashandi, Zaiddodine & Mobasseri, Rezvan	Journal of bioinformatics and computational biology	11	1			2013	Method	train / benchmark an algorithm	benchmark an algorithm	consensus
Quantifying protein modularity and evolvability: A comparison of different techniques	rorick_quantifying_2012	Rorick, Mary	Biosystems					2012	Review	not using SCOP data in current paper	not using CATH data in current paper	neither
Random Matrix Theory Analysis of Cross Correlations in Molecular Dynamics Simulations of Macro-Biomolecules	yamanaka_random_2013	Yamanaka, Masanori	JOURNAL OF THE PHYSICAL SOCIETY OF JAPAN	82	8	August		2013	Method	not using SCOP data in current paper	not using CATH data in current paper	neither
Rebelling for a Reason: Protein Structural Outliers''"	arumugam_rebelling_2013	Arumugam, Gandhimathi; Nair, Anu G.; Hariharaputran, Sridhar & Ramanathan, Sowdhamini	PloS one	8	9	September		2013	Computational Study	general study on protein structure/evolution	not using CATH data in current paper	SCOP
Recurrent Structural Motifs in Non-Homologous Protein Structures	johansson_recurrent_2013	Johansson, Maria U.; Zoete, Vincent & Guex, Nicolas	International journal of molecular sciences	14	4		7795â€“7814	2013	Computational Study	annotate a data set with SCOP domains or classification	not using CATH data in current paper	SCOP
Relocating the active-site lysine in rhodopsin and implications for evolution of retinylidene proteins	devine_relocating_2013	Devine, Erin L.; Oprian, Daniel D. & Theobald, Douglas L.	Proceedings of the National Academy of Sciences	110	33		13351â€“13355	2013	Experimental study	look up classification of one protein or small set of proteins	look up classification	both
Representing and comparing protein folds and fold families using three-dimensional shape-density representations	mavridis_representing_2012	Mavridis, Lazaros; Ghoorah, Anisah W.; Venkatraman, Vishwesh & Ritchie, David W.	Proteins: Structure, Function, and Bioinformatics	80	2		530â€“545	2012	Method	not using SCOP data in current paper	benchmark an algorithm	CATH
Residue mutations and their impact on protein structure and function: detecting beneficial and pathogenic changes	studer_residue_2013	Studer, Romain A.; Dessailly, Benoit H. & Orengo, Christine A.	Biochemical Journal	449		February	581--594	2013	Review	not using SCOP data in current paper	not using CATH data in current paper	neither
Restrictions to protein folding determined by the protein size	finkelstein_restrictions_2013	Finkelstein, Alexei V.; Bogatyreva, Natalya S. & Garbuzynskiy, Sergiy O.	FEBS letters					2013	Computational Study	general study on protein structure/evolution	general study on protein structure/evolution	both
SAS-Pro: simultaneous residue assignment and structure superposition for protein structure alignment	shah_sas-pro:_2012	Shah, Shweta B & Sahinidis, Nikolaos V	PloS one	7	5		e37493	2012	Method	train / benchmark an algorithm	not using CATH data in current paper	SCOP
Selective constraint on human pre-mRNA splicing by protein structural properties	gelly_selective_2012	Gelly, Jean-Christophe; Lin, Hsuan-Yu; de Brevern, Alexandre G; Chuang, Trees-Juen & Chen, Feng-Chi	Genome Biol Evol	4	9		966--975	2012	Computational Study	not using SCOP data in current paper	not using CATH data in current paper	neither
SHEEP: A TOOL FOR DESCRIPTION OF beta-SHEETS IN PROTEIN 3D STRUCTURES	aksianov_sheep:_2012	Aksianov, Evgeniy & Alexeevski, Andrei	Journal of bioinformatics and computational biology	10	2	{SI}	April		Method	train / benchmark an algorithm	look up classification	both
SIFTS: Structure Integration with Function, Taxonomy and Sequences resource	velankar_sifts:_2013	Velankar, Sameer; Dana, Jose M.; Jacobsen, Julius; van Ginkel, Glen; Gane, Paul J.; Luo, Jie; Oldfield, Thomas J.; O'Donovan, Claire; Martin, Maria-Jesus & Kleywegt, Gerard J.	Nucleic Acids Research	41	D1	January	D483--D489	2013	Database	annotate a data set with SCOP domains or classification	annotate a data set	both
Smolign: A Spatial Motifs-Based Protein Multiple Structural Alignment Method	sun_smolign:_2012	Sun, Hong; Sacan, Ahmet; Ferhatosmanoglu, Hakan & Wang, Yusu	Computational Biology and Bioinformatics, IEEE/ACM Transactions on	9	1		249â€“261	2012	Method	not using SCOP data in current paper	look up classification	CATH
Soliton driven relaxation dynamics and protein collapse in the villin headpiece	krokhotin_soliton_2013	Krokhotin, Andrey; Lundgren, Martin; Niemi, Antti J. & Peng, Xubiao	Journal of Physics: Condensed Matter	25	32		325103	2013	Method	not using SCOP data in current paper	not using CATH data in current paper	neither
Solution NMR structure of the ribosomal protein RP-L35Ae from Pyrococcus furiosus	snyder_solution_2012	Snyder, David A; Aramini, James M; Yu, Bomina; Huang, Yuanpeng J; Xiao, Rong; Cort, John R; Shastry, Ritu; Ma, Li-Chung; Liu, Jinfeng; Rost, Burkhard; Acton, Thomas B; Kennedy, Michael A & Montelione, Gaetano T	Proteins	80	7	July	1901--1906	2012	Experimental Study	look up classification of one protein or small set of proteins	look up classification	both
Space-related pharma-motifs for fast search of protein binding motifs and polypharmacological targets	chiu_space-related_2012	Chiu, Yi-Yuan; Lin, Chun-Yu; Lin, Chih-Ta; Hsu, Kai-Cheng; Chang, Li-Zen & Yang, Jinn-Moon	BMC Genomics	13		December	S21	2012	Method	annotate a data set with SCOP domains or classification	annotate a data set	both
Structural Modelling Pipelines in Next Generation Sequencing Projects	mullins_structural_2012	Mullins, Jonathan G. L.	Challenges and Opportunities of Next-Generation Sequencing for Biomedical Research	89			117--167	2012	Paper Unavailable	0	paper unavailable
Structural phylogenomics reveals gradual evolutionary replacement of abiotic chemistries by protein enzymes in purine metabolism	caetano-anolles_structural_2013	Caetano-AnollÃ©s, Kelsey & Caetano-AnollÃ©s, Gustavo	PloS one	8	3		e59300	2013	Computational Study	general study on protein structure/evolution	not using CATH data in current paper	SCOP
Structural SCOP Superfamily Level Classification Using Unsupervised Machine Learning	angadi_structural_2012	Angadi, Ulavappa B. & Venkatesulu, M.	IEEE/ACM Transactions on Computational Biology and Bioinformatics (TCBB)	9	2		601â€“608	2012	Method	train / benchmark an algorithm	not using CATH data in current paper	SCOP
Structural updates of alignment of protein domains and consequences on evolutionary models of domain superfamilies	mutt_structural_2013	Mutt, Eshita; Rani, Sudha Sane & Sowdhamini, Ramanathan	Biodata Mining	6		November	20	2013	Computational Study	general study on protein structure/evolution	not using CATH data in current paper	SCOP
Structure-based redesign of proteins for minimal T-cell epitope content	choi_structure-based_2013	Choi, Yoonjoo; Griswold, Karl E. & Bailey-Kellogg, Chris	Journal of Computational Chemistry	34	10	April	879--891	2013	Method	not using SCOP data in current paper	not using CATH data in current paper	neither
TFinDit: transcription factor-DNA interaction data depository	turner_tfindit:_2012	Turner, Daniel; Kim, RyangGuk & Guo, Jun-tao	BMC bioinformatics	13	1		220	2012	Database	annotate a data set with SCOP domains or classification	annotate a data set	both
The coevolutionary roots of biochemistry and cellular organization challenge the RNA world paradigm	caetano-anolles_coevolutionary_2013	Caetano-AnollÃ©s, Gustavo & Seufferheld, Manfredo J.	Journal of molecular microbiology and biotechnology	23	2014-01-02		152â€“177	2013	Computational Study	general study on protein structure/evolution	not using CATH data in current paper	SCOP
The dynamic determinants of reaction specificity in the IMPDH/GMPR family of (beta/alpha)(8) barrel enzymes	hedstrom_dynamic_2012	Hedstrom, Lizbeth	Critical Reviews in Biochemistry and Molecular Biology	47	3	June	250--263	2012	Review	general study on protein structure/evolution	general study on protein structure/evolution	both
The impact of splicing on protein domain architecture	light_impact_2013	Light, Sara & Elofsson, Arne	Current Opinion in Structural Biology	23	3	June	451--458	2013	Review	not using SCOP data in current paper	not using CATH data in current paper	neither
The Landscape of the Prion Protein's Structural Response to Mutation Revealed by Principal Component Analysis of Multiple NMR Ensembles	gendoo_landscape_2012	Gendoo, Deena M. A. & Harrison, Paul M.	Plos Computational Biology	8	8	August		2012	Computational Study	general study on protein structure/evolution	general study on protein structure/evolution	both
The phylogenomic roots of modern biochemistry: origins of proteins, cofactors and protein biosynthesis	caetano-anolles_phylogenomic_2012	Caetano-AnollÃ©s, Gustavo; Kim, Kyung Mo & Caetano-AnollÃ©s, Derek	Journal of molecular evolution	74	2014-01-02		1â€“34	2012	Computational Study	general study on protein structure/evolution	not using CATH data in current paper	SCOP
The prediction of protein structural class using averaged chemical shifts	lin_prediction_2012	Lin, Hao; Ding, Chen; Song, Qiang; Yang, Ping; Ding, Hui; Deng, Ke-Jun & Chen, Wei	Journal of Biomolecular Structure \& Dynamics	29	6		643--649	2012	Method	not using SCOP data in current paper	not using CATH data in current paper	neither
The RCSB Protein Data Bank: new resources for research and education	rose_rcsb_2013	Rose, Peter W.; Bi, Chunxiao; Bluhm, Wolfgang F.; Christie, Cole H.; Dimitropoulos, Dimitris; Dutta, Shuchismita; Green, Rachel K.; Goodsell, David S.; PrliÄ‡, Andreas & Quesada, Martha	Nucleic Acids Research	41	D1		D475â€“D482	2013	Database	annotate a data set with SCOP domains or classification	annotate a data set	both
The role of structural bioinformatics resources in the era of integrative structural biology	gutmanas_role_2013	Gutmanas, Aleksandras; Oldfield, Thomas J.; Patwardhan, Ardan; Sen, Sanchayita; Velankar, Sameer & Kleywegt, Gerard J.	Acta Crystallographica Section D-Biological Crystallography	69		May	710--721	2013	Review	not using SCOP data in current paper	not using CATH data in current paper	neither
The structure of latherin, a surfactant allergen protein from horse sweat and saliva	vance_structure_2013	Vance, Steven J.; McDonald, Rhona E.; Cooper, Alan; Smith, Brian O. & Kennedy, Malcolm W.	JOURNAL OF THE ROYAL SOCIETY INTERFACE	10	85	August		2013	Experimental Study	look up classification of one protein or small set of proteins	look up classification	both
The use of evolutionary patterns in protein annotation	wilkins_use_2012	Wilkins, Angela D.; Bachman, Benjamin J.; Erdin, Serkan & Lichtarge, Olivier	Current Opinion in Structural Biology	22	3	June	316--325	2012	Review	not using SCOP data in current paper	not using CATH data in current paper	neither
ThreaDom: extracting protein domain boundary information from multiple threading alignments	xue_threadom:_2013	Xue, Zhidong; Xu, Dong; Wang, Yan & Zhang, Yang	Bioinformatics	29	13		i247â€“i256	2013	Method	train / benchmark an algorithm	not using CATH data in current paper	SCOP
Topology and structural self-organization in folded proteins	lundgren_topology_2013	Lundgren, M.; Krokhotin, Andrey & Niemi, Antti J.	Physical Review E	88	4	October	42709	2013	Method	not using SCOP data in current paper	not using CATH data in current paper	neither
Touring Protein Space with Matt	daniels_touring_2012	Daniels, Noah M.; Kumar, Anoop; Cowen, Lenore J. & Menke, Matt	IEEE/ACM Transactions on Computational Biology and Bioinformatics (TCBB)	9	1	February	286--293	2012	Method	train / benchmark an algorithm	not using CATH data in current paper	SCOP
Toward a Structural BLAST": Using structural relationships to infer function"	dey_toward_2013	Dey, Fabian; Zhang, Qiangfeng Cliff; Petrey, Donald & Honig, Barry	Protein Science	22	4	April	359--366	2013	Method	not using SCOP data in current paper	not using CATH data in current paper	neither
Towards creating complete proteomic structural databases of whole organisms	jayaram_towards_2012	Jayaram, B. & Dhingra, Priyanka	Current Bioinformatics	7	4		424â€“435	2012	Paper Unavailable	0	paper unavailable
Towards human-computer synergetic analysis of large-scale biological data	singh_towards_2013	Singh, Rahul; Yang, Hui; Dalziel, Ben; Asarnow, Daniel; Murad, William; Foote, David; Gormley, Matthew; Stillman, Jonathan & Fisher, Susan	BMC bioinformatics	14		October	S10	2013	Method	annotate a data set with SCOP domains or classification	annotate a data set	both
Towards the virtual screening of BIK inhibitors with the homology-modeled protein structure	kondagari_towards_2013	Kondagari, Bhargavi; Dulapalli, Ramasree; Murthy, Dwarkanath Krishna & Vuruputuri, Uma	Medicinal Chemistry Research	22	3		1184â€“1196	2013	Computational Study	general study on protein structure/evolution	general study on protein structure/evolution	both
Toxic and nontoxic components of botulinum neurotoxin complex are evolved from a common ancestral zinc protein	inui_toxic_2012	Inui, Ken; Sagane, Yoshimasa; Miyata, Keita; Miyashita, Shin-Ichiro; Suzuki, Tomonori; Shikamori, Yasuyuki; Ohyama, Tohru; Niwa, Koichi & Watanabe, Toshihiro	Biochemical and biophysical research communications	419	3		500â€“504	2012	Computational Study	look up classification of one protein or small set of proteins	look up classification	both
T-RMSD: a web server for automated fine-grained protein structural classification	magis_t-rmsd:_2013	Magis, Cedrik; Di Tommaso, Paolo & Notredame, Cedric	Nucleic Acids Research					2013	Method	not using SCOP data in current paper	not using CATH data in current paper	neither
Use of structural phylogenetic networks for classification of the ferritin-like superfamily	lundin_use_2012	Lundin, Daniel; Poole, Anthony M.; SjÃ¶berg, Britt-Marie & HÃ¶gbom, Martin	Journal of Biological Chemistry	287	24		20565â€“20575	2012	Computational Study	general study on protein structure/evolution	general study on protein structure/evolution	both
Verification of the PREFAB alignment database	astakhova_verification_2012	Astakhova, T. V.; Lobanov, M. N.; Poverennaya, I. V.; Roytberg, M. A. & Yacovlev, V. V.	Biophysics	57	2		133â€“137	2012	Assessment	annotate a data set with SCOP domains or classification	not using CATH data in current paper	SCOP
Vivaldi: Visualization and validation of biomacromolecular NMR structures from the PDB	hendrickx_vivaldi:_2013	Hendrickx, Pieter; Gutmanas, Aleksandras & Kleywegt, Gerard J.	Proteins: Structure, Function, and Bioinformatics					2013	Method	annotate a data set with SCOP domains or classification	annotate a data set	both
When a domain is not a domain, and why it is important to properly filter proteins in databases	towse_when_2012	Towse, Clare-Louise & Daggett, Valerie	BioEssays	34	12		1060â€“1069	2012	Computational Study	train / benchmark an algorithm	benchmark an algorithm	consensus

## Sheet: Journals
Journal	Number of papers	Secondary Citations	Total Citations
Nucleic Acids Res	45	1695	1740
PLOS One	71	272	343
J Biomol Struct Dyn	11	117	128
Bioinformatics	21	100	121
Proteins	27	86	113
Nat Methods	2	107	109
BMC Bioinformatics	24	61	85
Science	1	80	81
Proc Natl Acad Sci USA	9	70	79
PLOS Comput Biol	14	59	73
Biol Direct	3	68	71
J Biol Chem	8	52	60
Biochim Biophys Acta	9	45	54
Protein Pept Lett	5	42	47
Protein Sci	11	35	46
Nat Protoc	1	44	45
PLOS Pathog	3	38	41
Mol Biol Evol	4	35	39
Biochemistry	7	32	39
Appl Microbiol Biotechnol	2	36	38
BMC Evol Biol	3	34	37
Protein Eng Des Sel	2	34	36
Mol Biosyst	7	29	36
Biochem J	2	31	33
J Inorg Biochem	2	31	33
Structure	5	25	30
BMC Struct Biol	9	20	29
Acta Crystallogr D Biol Crystallogr	10	19	29
IEEE/ACM Trans Comp Biol Bioinform	11	18	29
Amino Acids	5	23	28
J Chem Inf Model	7	26	33
J Mol Biol	5	20	25
Sci Rep	5	15	20
J Comput Chem	5	10	15
J Bioinform Comput Biol	5	6	11
J Struct Funct Genomics	6	3	9
BMC Genomics	4	26	30
Molecular Informatics	3	24	27
Biophysical journal	4	20	24
Journal of The Royal Society Interface	2	19	21
Nature Chemical Biology	2	18	20
Biochimie	2	18	20
Physics of Life Reviews	1	18	19
Chemical Society Reviews	1	18	19
Nature communications	2	16	18
Journal of Physical Chemistry B	2	16	18
Applied and environmental microbiology	2	16	18
Physical Chemistry Chemical Physics	2	15	17
Frontiers in bioscience	2	15	17
Journal of Medicinal Chemistry	2	15	17
The Journal of Physical Chemistry B	3	14	17
Journal of theoretical biology	3	13	16
Journal of Chromatography A	1	13	14
Current Opinion in Structural Biology	2	12	14
Human mutation	1	12	13
Journal of Structural Biology	4	11	15
BMC biology	2	11	13
Journal of lipid research	1	11	12
Advanced drug delivery reviews	1	10	11
Biochemical and biophysical research communications	4	9	13
Current Topics in Medicinal Chemistry	3	9	12
Database: the journal of biological databases and curation	3	9	12
Journal of Cellular Biochemistry	1	9	10
Genome biology and evolution	3	8	11
BLOOD	1	8	9
Journal of biochemistry	1	8	9
Environmental microbiology	2	7	9
Journal of Chemical Physics	2	7	9
Mass Spectrometry Reviews	1	7	8
Insect biochemistry and molecular biology	1	7	8
Journal of Chemical Theory and Computation	3	6	9
International journal of molecular sciences	2	6	8
Journal of Molecular Evolution	2	6	8
Acc. Chem. Res.	1	6	7
Science China-Chemistry	1	6	7
Trends in Biochemical Sciences	1	6	7
Molecular Microbiology	1	6	7
Annual review of biophysics	1	6	7
Journal of Bacteriology	3	5	8
Biochemical Society Transactions	2	5	7
European Journal of Cell Biology	2	5	7
Neurocomputing	1	5	6
Journal of Raman Spectroscopy	1	5	6
The protein journal	1	5	6
MOLECULAR NUTRITION & FOOD RESEARCH	1	5	6
Journal of Enzyme Inhibition and Medicinal Chemistry	1	5	6
Journal of computational biology	4	4	8
Plant Science	2	4	6
Current Pharmaceutical Design	1	4	5
Genetics and Molecular Research	1	4	5
Journal of biomolecular NMR	1	4	5
Journal of molecular microbiology and biotechnology	1	4	5
Current Bioinformatics	4	3	7
Acta Crystallographica Section F: Structural Biology and Crystallization Communications	2	3	5
Journal of Machine Learning Research	2	3	5
Biopolymers	1	3	4
Toxicology and Applied Pharmacology	1	3	4
Progress in Biophysics & Molecular Biology	1	3	4
Biotechnology and Bioprocess Engineering	1	3	4
Briefings in functional genomics	1	3	4
Chaos, Solitons and Fractals	1	3	4
Communications in Nonlinear Science and Numerical Simulation	1	3	4
Comprehensive Physiology	1	3	4
Fems Microbiology Reviews	1	3	4
Archaea-an International Microbiological Journal	2	2	4
Febs Letters	2	2	4
Gene	2	2	4
Journal of Computer-Aided Molecular Design	2	2	4
Physical Review E	1	2	3
BMC microbiology	1	2	3
Plos Genetics	1	2	3
INTERNATIONAL JOURNAL OF BIOLOGICAL MACROMOLECULES	1	2	3
Journal of the American Chemical Society	1	2	3
Cell Cycle	1	2	3
Challenges and Opportunities of Next-Generation Sequencing for Biomedical Research	1	2	3
MATHEMATICAL BIOSCIENCES	1	2	3
Data Mining and Knowledge Discovery	1	2	3
Genes to Cells	1	2	3
JOURNAL OF APPLIED CRYSTALLOGRAPHY	1	2	3
Journal of Molecular Modeling	4	1	5
Comput Biol Med	3	1	4
Computational Biology and Chemistry	2	1	3
Computational and Mathematical Methods in Medicine	2	1	3
Journal of Mathematical Chemistry	2	1	3
Omics-a Journal of Integrative Biology	1	1	2
Biosystems	1	1	2
Critical Reviews in Biochemistry and Molecular Biology	1	1	2
Proteomics	1	1	2
Trends in Genetics	1	1	2
Rsc Advances	1	1	2
BioEssays	1	1	2
BMC systems biology	1	1	2
Cognitive Computation	1	1	2
Medicinal Chemistry Research	1	1	2
Embo Reports	1	1	2
Food Reviews International	1	1	2
Genomics Proteomics and Bioinformatics	1	1	2
IEEE journal of biomedical and health informatics	1	1	2
Journal of Biomolecular Structure and Dynamics	1	1	2
Journal of nanoscience and nanotechnology	1	1	2
Knowledge and Information Systems	2	0	2
Israel Journal of Chemistry	2	0	2
Biocybernetics and Biomedical Engineering	2	0	2
Molecules	1	0	1
NanoBioscience, IEEE Transactions on	1	0	1
Rna-a Publication of the Rna Society	1	0	1
Biophysics	1	0	1
BIOTECHNOLOGY & BIOTECHNOLOGICAL EQUIPMENT	1	0	1
BMC medical informatics and decision making	1	0	1
Current Drug Targets	1	0	1
Journal of Physics: Condensed Matter	1	0	1
PLoS neglected tropical diseases	1	0	1
Protoplasma	1	0	1
Wiley Interdisciplinary Reviews-Data Mining and Knowledge Discovery	1	0	1
Interdisciplinary Sciences: Computational Life Sciences	1	0	1
Journal of the ACM (JACM)	1	0	1
JOURNAL OF THE PHYSICAL SOCIETY OF JAPAN	1	0	1
Protein Petp Lett	1	0	1
Biodata Mining	1	0	1
Briefings in Bioinformatics	1	0	1
Cell reports	1	0	1
Chinese Science Bulletin	1	0	1
Comparative and Functional Genomics	1	0	1
Mathematical Problems in Engineering	1	0	1
Molecular & cellular proteomics: MCP	1	0	1
Developmental and Comparative Immunology	1	0	1
Evolutionary Bioinformatics	1	0	1
EXPERT SYSTEMS WITH APPLICATIONS	1	0	1
Human genomics	1	0	1
Journal of biosciences	1	0	1
Journal of Computer Science and Technology	1	0	1
